# Supplementary material for: Flexibility in Mannan-Binding Lectin-Associated Serine Proteases-1 and -2 Provides Insight on Lectin Pathway Activation
Source: Structure. 2017 Feb 7;25(2):364–75. doi: 10.1016/j.str.2016.12.014 (PMC5300068; doi:10.1016/j.str.2016.12.014)
Supplement: Data S6. The Ten Best-Fit Structures for Full-Length Activated MASP-2 from SASSIE Modeling, Figures 5F, 6F and 7F [file mmc7.zip › fit02.pdb]

ATOM      1  N   HIS A   1     -36.391  78.892 -41.266  0.00  0.00      PROA N  
ATOM      2  CA  HIS A   1     -37.302  79.343 -42.385  0.00  0.00      PROA C  
ATOM      3  C   HIS A   1     -38.642  78.614 -42.428  0.00  0.00      PROA C  
ATOM      4  O   HIS A   1     -39.658  79.122 -41.952  0.00  0.00      PROA O  
ATOM      5  CB  HIS A   1     -36.565  79.250 -43.759  0.00  0.00      PROA C  
ATOM      6  CG  HIS A   1     -35.398  80.201 -43.893  0.00  0.00      PROA C  
ATOM      7  CD2 HIS A   1     -34.071  79.945 -44.074  0.00  0.00      PROA C  
ATOM      8  ND1 HIS A   1     -35.527  81.574 -43.956  0.00  0.00      PROA N  
ATOM      9  CE1 HIS A   1     -34.286  82.087 -44.153  0.00  0.00      PROA C  
ATOM     10  NE2 HIS A   1     -33.369  81.134 -44.231  0.00  0.00      PROA N  
ATOM     11  N   HIS A   2     -38.687  77.388 -42.993  0.00  0.00      PROA N  
ATOM     12  CA  HIS A   2     -39.911  76.614 -43.139  0.00  0.00      PROA C  
ATOM     13  C   HIS A   2     -39.632  75.176 -42.732  0.00  0.00      PROA C  
ATOM     14  O   HIS A   2     -38.785  74.498 -43.317  0.00  0.00      PROA O  
ATOM     15  CB  HIS A   2     -40.413  76.678 -44.611  0.00  0.00      PROA C  
ATOM     16  CG  HIS A   2     -41.764  76.056 -44.879  0.00  0.00      PROA C  
ATOM     17  CD2 HIS A   2     -42.988  76.649 -44.971  0.00  0.00      PROA C  
ATOM     18  ND1 HIS A   2     -41.951  74.752 -45.291  0.00  0.00      PROA N  
ATOM     19  CE1 HIS A   2     -43.267  74.605 -45.583  0.00  0.00      PROA C  
ATOM     20  NE2 HIS A   2     -43.938  75.731 -45.403  0.00  0.00      PROA N  
ATOM     21  N   HIS A   3     -40.327  74.673 -41.693  0.00  0.00      PROA N  
ATOM     22  CA  HIS A   3     -40.274  73.281 -41.272  0.00  0.00      PROA C  
ATOM     23  C   HIS A   3     -40.698  72.299 -42.365  0.00  0.00      PROA C  
ATOM     24  O   HIS A   3     -41.567  72.589 -43.191  0.00  0.00      PROA O  
ATOM     25  CB  HIS A   3     -41.114  73.060 -39.982  0.00  0.00      PROA C  
ATOM     26  CG  HIS A   3     -41.125  71.645 -39.453  0.00  0.00      PROA C  
ATOM     27  CD2 HIS A   3     -40.309  71.050 -38.538  0.00  0.00      PROA C  
ATOM     28  ND1 HIS A   3     -42.129  70.730 -39.707  0.00  0.00      PROA N  
ATOM     29  CE1 HIS A   3     -41.864  69.625 -38.967  0.00  0.00      PROA C  
ATOM     30  NE2 HIS A   3     -40.769  69.773 -38.238  0.00  0.00      PROA N  
ATOM     31  N   HIS A   4     -40.071  71.102 -42.405  0.00  0.00      PROA N  
ATOM     32  CA  HIS A   4     -40.360  70.063 -43.381  0.00  0.00      PROA C  
ATOM     33  C   HIS A   4     -41.671  69.339 -43.089  0.00  0.00      PROA C  
ATOM     34  O   HIS A   4     -41.721  68.203 -42.614  0.00  0.00      PROA O  
ATOM     35  CB  HIS A   4     -39.188  69.055 -43.509  0.00  0.00      PROA C  
ATOM     36  CG  HIS A   4     -39.402  67.985 -44.554  0.00  0.00      PROA C  
ATOM     37  CD2 HIS A   4     -39.592  66.643 -44.411  0.00  0.00      PROA C  
ATOM     38  ND1 HIS A   4     -39.335  68.213 -45.913  0.00  0.00      PROA N  
ATOM     39  CE1 HIS A   4     -39.499  67.017 -46.530  0.00  0.00      PROA C  
ATOM     40  NE2 HIS A   4     -39.658  66.031 -45.658  0.00  0.00      PROA N  
ATOM     41  N   HIS A   5     -42.795  70.020 -43.368  0.00  0.00      PROA N  
ATOM     42  CA  HIS A   5     -44.133  69.463 -43.374  0.00  0.00      PROA C  
ATOM     43  C   HIS A   5     -44.252  68.451 -44.516  0.00  0.00      PROA C  
ATOM     44  O   HIS A   5     -43.629  68.597 -45.570  0.00  0.00      PROA O  
ATOM     45  CB  HIS A   5     -45.166  70.624 -43.505  0.00  0.00      PROA C  
ATOM     46  CG  HIS A   5     -46.442  70.545 -42.698  0.00  0.00      PROA C  
ATOM     47  CD2 HIS A   5     -47.505  71.401 -42.729  0.00  0.00      PROA C  
ATOM     48  ND1 HIS A   5     -46.694  69.682 -41.651  0.00  0.00      PROA N  
ATOM     49  CE1 HIS A   5     -47.880  70.048 -41.102  0.00  0.00      PROA C  
ATOM     50  NE2 HIS A   5     -48.407  71.095 -41.716  0.00  0.00      PROA N  
ATOM     51  N   HIS A   6     -45.058  67.381 -44.357  0.00  0.00      PROA N  
ATOM     52  CA  HIS A   6     -45.171  66.333 -45.376  0.00  0.00      PROA C  
ATOM     53  C   HIS A   6     -46.011  66.800 -46.562  0.00  0.00      PROA C  
ATOM     54  O   HIS A   6     -46.480  66.026 -47.398  0.00  0.00      PROA O  
ATOM     55  CB  HIS A   6     -45.792  65.048 -44.773  0.00  0.00      PROA C  
ATOM     56  CG  HIS A   6     -45.008  64.528 -43.594  0.00  0.00      PROA C  
ATOM     57  CD2 HIS A   6     -43.872  63.774 -43.567  0.00  0.00      PROA C  
ATOM     58  ND1 HIS A   6     -45.427  64.619 -42.281  0.00  0.00      PROA N  
ATOM     59  CE1 HIS A   6     -44.527  63.944 -41.522  0.00  0.00      PROA C  
ATOM     60  NE2 HIS A   6     -43.564  63.413 -42.259  0.00  0.00      PROA N  
ATOM     61  N   ILE A   7     -46.209  68.123 -46.605  0.00  0.00      PROA N  
ATOM     62  CA  ILE A   7     -47.157  68.865 -47.380  0.00  0.00      PROA C  
ATOM     63  C   ILE A   7     -46.442  70.039 -48.051  0.00  0.00      PROA C  
ATOM     64  O   ILE A   7     -45.631  70.725 -47.427  0.00  0.00      PROA O  
ATOM     65  CB  ILE A   7     -48.243  69.354 -46.420  0.00  0.00      PROA C  
ATOM     66  CG1 ILE A   7     -47.735  70.272 -45.271  0.00  0.00      PROA C  
ATOM     67  CG2 ILE A   7     -48.943  68.098 -45.841  0.00  0.00      PROA C  
ATOM     68  CD  ILE A   7     -48.785  70.575 -44.191  0.00  0.00      PROA C  
ATOM     69  N   ASP A   8     -46.680  70.307 -49.355  0.00  0.00      PROA N  
ATOM     70  CA  ASP A   8     -46.009  71.405 -50.041  0.00  0.00      PROA C  
ATOM     71  C   ASP A   8     -46.945  72.626 -50.158  0.00  0.00      PROA C  
ATOM     72  O   ASP A   8     -47.860  72.640 -50.983  0.00  0.00      PROA O  
ATOM     73  CB  ASP A   8     -45.495  70.898 -51.421  0.00  0.00      PROA C  
ATOM     74  CG  ASP A   8     -44.633  71.902 -52.173  0.00  0.00      PROA C  
ATOM     75  OD1 ASP A   8     -44.166  72.905 -51.575  0.00  0.00      PROA O  
ATOM     76  OD2 ASP A   8     -44.345  71.649 -53.374  0.00  0.00      PROA O1-
ATOM     77  N   GLY A   9     -46.718  73.680 -49.324  0.00  0.00      PROA N  
ATOM     78  CA  GLY A   9     -47.576  74.872 -49.184  0.00  0.00      PROA C  
ATOM     79  C   GLY A   9     -48.543  74.773 -48.021  0.00  0.00      PROA C  
ATOM     80  O   GLY A   9     -48.892  73.667 -47.614  0.00  0.00      PROA O  
ATOM     81  N   ARG A  10     -49.038  75.930 -47.463  0.00  0.00      PROA N  
ATOM     82  CA  ARG A  10     -50.178  75.995 -46.504  0.00  0.00      PROA C  
ATOM     83  C   ARG A  10     -51.582  76.879 -46.616  0.00  0.00      PROA C  
ATOM     84  O   ARG A  10     -51.796  77.526 -45.614  0.00  0.00      PROA O  
ATOM     85  CB  ARG A  10     -49.560  76.121 -45.071  0.00  0.00      PROA C  
ATOM     86  CG  ARG A  10     -48.798  74.838 -44.641  0.00  0.00      PROA C  
ATOM     87  CD  ARG A  10     -48.332  74.807 -43.182  0.00  0.00      PROA C  
ATOM     88  NE  ARG A  10     -47.814  73.415 -42.958  0.00  0.00      PROA N  
ATOM     89  CZ  ARG A  10     -47.215  73.001 -41.852  0.00  0.00      PROA C  
ATOM     90  NH1 ARG A  10     -47.059  73.768 -40.799  0.00  0.00      PROA N1+
ATOM     91  NH2 ARG A  10     -46.771  71.764 -41.808  0.00  0.00      PROA N  
ATOM     92  N   SER A  11     -52.742  76.962 -47.548  0.00  0.00      PROA N  
ATOM     93  CA  SER A  11     -53.887  76.144 -48.385  0.00  0.00      PROA C  
ATOM     94  C   SER A  11     -54.815  74.659 -48.179  0.00  0.00      PROA C  
ATOM     95  O   SER A  11     -55.057  74.068 -49.217  0.00  0.00      PROA O  
ATOM     96  CB  SER A  11     -54.040  76.522 -49.927  0.00  0.00      PROA C  
ATOM     97  OG  SER A  11     -54.173  77.929 -50.174  0.00  0.00      PROA O  
ATOM     98  N   LYS A  12     -55.490  73.933 -47.051  0.00  0.00      PROA N  
ATOM     99  CA  LYS A  12     -56.063  74.019 -45.534  0.00  0.00      PROA C  
ATOM    100  C   LYS A  12     -57.010  75.103 -44.556  0.00  0.00      PROA C  
ATOM    101  O   LYS A  12     -57.040  74.768 -43.386  0.00  0.00      PROA O  
ATOM    102  CB  LYS A  12     -55.321  73.098 -44.471  0.00  0.00      PROA C  
ATOM    103  CG  LYS A  12     -54.284  72.053 -44.938  0.00  0.00      PROA C  
ATOM    104  CD  LYS A  12     -53.331  71.596 -43.797  0.00  0.00      PROA C  
ATOM    105  CE  LYS A  12     -52.162  72.502 -43.357  0.00  0.00      PROA C  
ATOM    106  NZ  LYS A  12     -51.322  71.824 -42.324  0.00  0.00      PROA N1+
ATOM    107  N   TRP A  13     -57.824  76.329 -44.629  0.00  0.00      PROA N  
ATOM    108  CA  TRP A  13     -58.493  77.581 -45.322  0.00  0.00      PROA C  
ATOM    109  C   TRP A  13     -58.158  79.181 -45.426  0.00  0.00      PROA C  
ATOM    110  O   TRP A  13     -57.879  79.783 -44.386  0.00  0.00      PROA O  
ATOM    111  CB  TRP A  13     -60.002  77.536 -44.895  0.00  0.00      PROA C  
ATOM    112  CG  TRP A  13     -60.771  76.335 -45.366  0.00  0.00      PROA C  
ATOM    113  CD1 TRP A  13     -61.000  75.179 -44.660  0.00  0.00      PROA C  
ATOM    114  CD2 TRP A  13     -61.437  76.169 -46.636  0.00  0.00      PROA C  
ATOM    115  CE2 TRP A  13     -62.005  74.873 -46.638  0.00  0.00      PROA C  
ATOM    116  CE3 TRP A  13     -61.631  76.998 -47.746  0.00  0.00      PROA C  
ATOM    117  NE1 TRP A  13     -61.730  74.304 -45.434  0.00  0.00      PROA N  
ATOM    118  CZ2 TRP A  13     -62.703  74.380 -47.731  0.00  0.00      PROA C  
ATOM    119  CZ3 TRP A  13     -62.344  76.504 -48.843  0.00  0.00      PROA C  
ATOM    120  CH2 TRP A  13     -62.864  75.214 -48.840  0.00  0.00      PROA C  
ATOM    121  N   PRO A  14     -58.145  79.999 -46.533  0.00  0.00      PROA N  
ATOM    122  CA  PRO A  14     -56.847  80.590 -46.923  0.00  0.00      PROA C  
ATOM    123  C   PRO A  14     -56.433  82.036 -47.088  0.00  0.00      PROA C  
ATOM    124  O   PRO A  14     -57.192  82.995 -46.960  0.00  0.00      PROA O  
ATOM    125  CB  PRO A  14     -56.652  79.889 -48.293  0.00  0.00      PROA C  
ATOM    126  CG  PRO A  14     -58.031  80.004 -48.928  0.00  0.00      PROA C  
ATOM    127  CD  PRO A  14     -58.925  79.662 -47.741  0.00  0.00      PROA C  
ATOM    128  N   GLU A  15     -55.106  82.138 -47.358  0.00  0.00      PROA N  
ATOM    129  CA  GLU A  15     -54.357  83.168 -48.054  0.00  0.00      PROA C  
ATOM    130  C   GLU A  15     -55.184  83.828 -49.176  0.00  0.00      PROA C  
ATOM    131  O   GLU A  15     -56.079  83.199 -49.752  0.00  0.00      PROA O  
ATOM    132  CB  GLU A  15     -53.038  82.495 -48.553  0.00  0.00      PROA C  
ATOM    133  CG  GLU A  15     -53.126  81.796 -49.935  0.00  0.00      PROA C  
ATOM    134  CD  GLU A  15     -51.845  81.043 -50.286  0.00  0.00      PROA C  
ATOM    135  OE1 GLU A  15     -51.866  79.784 -50.322  0.00  0.00      PROA O  
ATOM    136  OE2 GLU A  15     -50.800  81.701 -50.545  0.00  0.00      PROA O1-
ATOM    137  N   PRO A  16     -54.959  85.110 -49.429  0.00  0.00      PROA N  
ATOM    138  CA  PRO A  16     -55.925  86.030 -50.031  0.00  0.00      PROA C  
ATOM    139  C   PRO A  16     -56.798  85.561 -51.191  0.00  0.00      PROA C  
ATOM    140  O   PRO A  16     -56.292  84.969 -52.148  0.00  0.00      PROA O  
ATOM    141  CB  PRO A  16     -55.070  87.239 -50.406  0.00  0.00      PROA C  
ATOM    142  CG  PRO A  16     -53.641  86.722 -50.512  0.00  0.00      PROA C  
ATOM    143  CD  PRO A  16     -53.614  85.697 -49.388  0.00  0.00      PROA C  
ATOM    144  N   VAL A  17     -58.110  85.881 -51.157  0.00  0.00      PROA N  
ATOM    145  CA  VAL A  17     -59.003  85.652 -52.286  0.00  0.00      PROA C  
ATOM    146  C   VAL A  17     -59.265  86.987 -52.973  0.00  0.00      PROA C  
ATOM    147  O   VAL A  17     -59.922  87.885 -52.438  0.00  0.00      PROA O  
ATOM    148  CB  VAL A  17     -60.283  84.923 -51.891  0.00  0.00      PROA C  
ATOM    149  CG1 VAL A  17     -61.294  84.879 -53.058  0.00  0.00      PROA C  
ATOM    150  CG2 VAL A  17     -59.911  83.491 -51.452  0.00  0.00      PROA C  
ATOM    151  N   PHE A  18     -58.690  87.141 -54.181  0.00  0.00      PROA N  
ATOM    152  CA  PHE A  18     -58.519  88.413 -54.851  0.00  0.00      PROA C  
ATOM    153  C   PHE A  18     -58.714  88.262 -56.345  0.00  0.00      PROA C  
ATOM    154  O   PHE A  18     -58.598  87.162 -56.893  0.00  0.00      PROA O  
ATOM    155  CB  PHE A  18     -57.069  88.951 -54.613  0.00  0.00      PROA C  
ATOM    156  CG  PHE A  18     -55.929  88.154 -55.226  0.00  0.00      PROA C  
ATOM    157  CD1 PHE A  18     -55.254  87.181 -54.471  0.00  0.00      PROA C  
ATOM    158  CD2 PHE A  18     -55.457  88.440 -56.521  0.00  0.00      PROA C  
ATOM    159  CE1 PHE A  18     -54.163  86.481 -55.001  0.00  0.00      PROA C  
ATOM    160  CE2 PHE A  18     -54.368  87.744 -57.061  0.00  0.00      PROA C  
ATOM    161  CZ  PHE A  18     -53.723  86.761 -56.301  0.00  0.00      PROA C  
ATOM    162  N   GLY A  19     -58.950  89.389 -57.050  0.00  0.00      PROA N  
ATOM    163  CA  GLY A  19     -58.768  89.426 -58.494  0.00  0.00      PROA C  
ATOM    164  C   GLY A  19     -59.601  90.434 -59.230  0.00  0.00      PROA C  
ATOM    165  O   GLY A  19     -60.440  91.152 -58.685  0.00  0.00      PROA O  
ATOM    166  N   ARG A  20     -59.357  90.480 -60.548  0.00  0.00      PROA N  
ATOM    167  CA  ARG A  20     -60.122  91.234 -61.511  0.00  0.00      PROA C  
ATOM    168  C   ARG A  20     -60.828  90.272 -62.453  0.00  0.00      PROA C  
ATOM    169  O   ARG A  20     -60.240  89.304 -62.941  0.00  0.00      PROA O  
ATOM    170  CB  ARG A  20     -59.225  92.204 -62.336  0.00  0.00      PROA C  
ATOM    171  CG  ARG A  20     -59.934  92.847 -63.549  0.00  0.00      PROA C  
ATOM    172  CD  ARG A  20     -59.124  93.870 -64.355  0.00  0.00      PROA C  
ATOM    173  NE  ARG A  20     -58.061  93.154 -65.124  0.00  0.00      PROA N  
ATOM    174  CZ  ARG A  20     -57.498  93.654 -66.217  0.00  0.00      PROA C  
ATOM    175  NH1 ARG A  20     -57.803  94.838 -66.697  0.00  0.00      PROA N1+
ATOM    176  NH2 ARG A  20     -56.597  92.938 -66.858  0.00  0.00      PROA N  
ATOM    177  N   LEU A  21     -62.109  90.546 -62.749  0.00  0.00      PROA N  
ATOM    178  CA  LEU A  21     -62.852  89.920 -63.820  0.00  0.00      PROA C  
ATOM    179  C   LEU A  21     -63.056  90.962 -64.899  0.00  0.00      PROA C  
ATOM    180  O   LEU A  21     -63.293  92.142 -64.631  0.00  0.00      PROA O  
ATOM    181  CB  LEU A  21     -64.237  89.374 -63.394  0.00  0.00      PROA C  
ATOM    182  CG  LEU A  21     -64.204  88.246 -62.347  0.00  0.00      PROA C  
ATOM    183  CD1 LEU A  21     -65.607  87.653 -62.181  0.00  0.00      PROA C  
ATOM    184  CD2 LEU A  21     -63.196  87.148 -62.703  0.00  0.00      PROA C  
ATOM    185  N   VAL A  22     -62.915  90.566 -66.170  0.00  0.00      PROA N  
ATOM    186  CA  VAL A  22     -62.922  91.539 -67.236  0.00  0.00      PROA C  
ATOM    187  C   VAL A  22     -63.466  90.886 -68.493  0.00  0.00      PROA C  
ATOM    188  O   VAL A  22     -63.279  89.687 -68.736  0.00  0.00      PROA O  
ATOM    189  CB  VAL A  22     -61.516  92.125 -67.420  0.00  0.00      PROA C  
ATOM    190  CG1 VAL A  22     -60.563  91.184 -68.187  0.00  0.00      PROA C  
ATOM    191  CG2 VAL A  22     -61.613  93.504 -68.079  0.00  0.00      PROA C  
ATOM    192  N   SER A  23     -64.177  91.650 -69.347  0.00  0.00      PROA N  
ATOM    193  CA  SER A  23     -64.532  91.204 -70.691  0.00  0.00      PROA C  
ATOM    194  C   SER A  23     -63.302  90.870 -71.518  0.00  0.00      PROA C  
ATOM    195  O   SER A  23     -62.304  91.590 -71.510  0.00  0.00      PROA O  
ATOM    196  CB  SER A  23     -65.344  92.240 -71.521  0.00  0.00      PROA C  
ATOM    197  OG  SER A  23     -66.638  92.464 -70.966  0.00  0.00      PROA O  
ATOM    198  N   LEU A  24     -63.316  89.753 -72.268  0.00  0.00      PROA N  
ATOM    199  CA  LEU A  24     -62.209  89.422 -73.148  0.00  0.00      PROA C  
ATOM    200  C   LEU A  24     -62.024  90.442 -74.272  0.00  0.00      PROA C  
ATOM    201  O   LEU A  24     -62.961  90.832 -74.974  0.00  0.00      PROA O  
ATOM    202  CB  LEU A  24     -62.206  87.957 -73.667  0.00  0.00      PROA C  
ATOM    203  CG  LEU A  24     -63.405  87.459 -74.503  0.00  0.00      PROA C  
ATOM    204  CD1 LEU A  24     -63.121  86.032 -74.997  0.00  0.00      PROA C  
ATOM    205  CD2 LEU A  24     -64.741  87.469 -73.744  0.00  0.00      PROA C  
ATOM    206  N   GLY A  25     -60.777  90.940 -74.406  0.00  0.00      PROA N  
ATOM    207  CA  GLY A  25     -60.398  91.998 -75.335  0.00  0.00      PROA C  
ATOM    208  C   GLY A  25     -60.289  93.359 -74.688  0.00  0.00      PROA C  
ATOM    209  O   GLY A  25     -59.679  94.257 -75.262  0.00  0.00      PROA O  
ATOM    210  N   PHE A  26     -60.845  93.550 -73.471  0.00  0.00      PROA N  
ATOM    211  CA  PHE A  26     -60.941  94.834 -72.779  0.00  0.00      PROA C  
ATOM    212  C   PHE A  26     -59.579  95.525 -72.552  0.00  0.00      PROA C  
ATOM    213  O   PHE A  26     -58.609  94.816 -72.255  0.00  0.00      PROA O  
ATOM    214  CB  PHE A  26     -61.679  94.602 -71.426  0.00  0.00      PROA C  
ATOM    215  CG  PHE A  26     -62.023  95.848 -70.645  0.00  0.00      PROA C  
ATOM    216  CD1 PHE A  26     -61.085  96.481 -69.809  0.00  0.00      PROA C  
ATOM    217  CD2 PHE A  26     -63.321  96.378 -70.718  0.00  0.00      PROA C  
ATOM    218  CE1 PHE A  26     -61.409  97.673 -69.147  0.00  0.00      PROA C  
ATOM    219  CE2 PHE A  26     -63.657  97.559 -70.048  0.00  0.00      PROA C  
ATOM    220  CZ  PHE A  26     -62.693  98.218 -69.276  0.00  0.00      PROA C  
ATOM    221  N   PRO A  27     -59.398  96.857 -72.660  0.00  0.00      PROA N  
ATOM    222  CA  PRO A  27     -60.420  97.877 -72.911  0.00  0.00      PROA C  
ATOM    223  C   PRO A  27     -61.000  97.861 -74.302  0.00  0.00      PROA C  
ATOM    224  O   PRO A  27     -62.085  98.408 -74.500  0.00  0.00      PROA O  
ATOM    225  CB  PRO A  27     -59.704  99.213 -72.654  0.00  0.00      PROA C  
ATOM    226  CG  PRO A  27     -58.650  98.852 -71.613  0.00  0.00      PROA C  
ATOM    227  CD  PRO A  27     -58.203  97.462 -72.069  0.00  0.00      PROA C  
ATOM    228  N   GLU A  28     -60.287  97.288 -75.290  0.00  0.00      PROA N  
ATOM    229  CA  GLU A  28     -60.786  97.118 -76.643  0.00  0.00      PROA C  
ATOM    230  C   GLU A  28     -62.094  96.315 -76.714  0.00  0.00      PROA C  
ATOM    231  O   GLU A  28     -62.404  95.476 -75.866  0.00  0.00      PROA O  
ATOM    232  CB  GLU A  28     -59.674  96.626 -77.616  0.00  0.00      PROA C  
ATOM    233  CG  GLU A  28     -60.124  96.250 -79.052  0.00  0.00      PROA C  
ATOM    234  CD  GLU A  28     -58.944  95.887 -79.950  0.00  0.00      PROA C  
ATOM    235  OE1 GLU A  28     -58.100  96.777 -80.241  0.00  0.00      PROA O  
ATOM    236  OE2 GLU A  28     -58.851  94.710 -80.392  0.00  0.00      PROA O1-
ATOM    237  N   LYS A  29     -62.951  96.649 -77.696  0.00  0.00      PROA N  
ATOM    238  CA  LYS A  29     -64.342  96.249 -77.749  0.00  0.00      PROA C  
ATOM    239  C   LYS A  29     -64.514  94.725 -77.789  0.00  0.00      PROA C  
ATOM    240  O   LYS A  29     -63.780  94.015 -78.483  0.00  0.00      PROA O  
ATOM    241  CB  LYS A  29     -65.028  96.904 -78.980  0.00  0.00      PROA C  
ATOM    242  CG  LYS A  29     -64.482  98.294 -79.382  0.00  0.00      PROA C  
ATOM    243  CD  LYS A  29     -64.533  99.387 -78.288  0.00  0.00      PROA C  
ATOM    244  CE  LYS A  29     -63.804 100.676 -78.728  0.00  0.00      PROA C  
ATOM    245  NZ  LYS A  29     -63.928 101.761 -77.721  0.00  0.00      PROA N1+
ATOM    246  N   TYR A  30     -65.475  94.171 -77.019  0.00  0.00      PROA N  
ATOM    247  CA  TYR A  30     -65.687  92.732 -76.973  0.00  0.00      PROA C  
ATOM    248  C   TYR A  30     -66.189  92.123 -78.290  0.00  0.00      PROA C  
ATOM    249  O   TYR A  30     -67.008  92.700 -79.010  0.00  0.00      PROA O  
ATOM    250  CB  TYR A  30     -66.528  92.262 -75.752  0.00  0.00      PROA C  
ATOM    251  CG  TYR A  30     -67.911  92.858 -75.701  0.00  0.00      PROA C  
ATOM    252  CD1 TYR A  30     -68.969  92.268 -76.411  0.00  0.00      PROA C  
ATOM    253  CD2 TYR A  30     -68.191  93.941 -74.855  0.00  0.00      PROA C  
ATOM    254  CE1 TYR A  30     -70.271  92.766 -76.295  0.00  0.00      PROA C  
ATOM    255  CE2 TYR A  30     -69.499  94.426 -74.715  0.00  0.00      PROA C  
ATOM    256  CZ  TYR A  30     -70.541  93.836 -75.441  0.00  0.00      PROA C  
ATOM    257  OH  TYR A  30     -71.866  94.291 -75.322  0.00  0.00      PROA O  
ATOM    258  N   GLY A  31     -65.669  90.928 -78.648  0.00  0.00      PROA N  
ATOM    259  CA  GLY A  31     -66.109  90.146 -79.802  0.00  0.00      PROA C  
ATOM    260  C   GLY A  31     -67.511  89.571 -79.735  0.00  0.00      PROA C  
ATOM    261  O   GLY A  31     -68.212  89.626 -78.725  0.00  0.00      PROA O  
ATOM    262  N   ASN A  32     -67.930  88.942 -80.846  0.00  0.00      PROA N  
ATOM    263  CA  ASN A  32     -69.234  88.316 -81.000  0.00  0.00      PROA C  
ATOM    264  C   ASN A  32     -69.184  86.832 -80.634  0.00  0.00      PROA C  
ATOM    265  O   ASN A  32     -68.143  86.184 -80.746  0.00  0.00      PROA O  
ATOM    266  CB  ASN A  32     -69.724  88.444 -82.467  0.00  0.00      PROA C  
ATOM    267  CG  ASN A  32     -69.804  89.913 -82.885  0.00  0.00      PROA C  
ATOM    268  ND2 ASN A  32     -69.467  90.190 -84.167  0.00  0.00      PROA N  
ATOM    269  OD1 ASN A  32     -70.120  90.816 -82.107  0.00  0.00      PROA O  
ATOM    270  N   HIS A  33     -70.323  86.259 -80.191  0.00  0.00      PROA N  
ATOM    271  CA  HIS A  33     -70.494  84.843 -79.875  0.00  0.00      PROA C  
ATOM    272  C   HIS A  33     -69.581  84.333 -78.759  0.00  0.00      PROA C  
ATOM    273  O   HIS A  33     -68.965  83.271 -78.869  0.00  0.00      PROA O  
ATOM    274  CB  HIS A  33     -70.342  83.917 -81.117  0.00  0.00      PROA C  
ATOM    275  CG  HIS A  33     -71.214  84.276 -82.288  0.00  0.00      PROA C  
ATOM    276  CD2 HIS A  33     -70.861  84.816 -83.488  0.00  0.00      PROA C  
ATOM    277  ND1 HIS A  33     -72.515  83.840 -82.443  0.00  0.00      PROA N  
ATOM    278  CE1 HIS A  33     -72.892  84.144 -83.709  0.00  0.00      PROA C  
ATOM    279  NE2 HIS A  33     -71.920  84.738 -84.383  0.00  0.00      PROA N  
ATOM    280  N   GLN A  34     -69.464  85.081 -77.647  0.00  0.00      PROA N  
ATOM    281  CA  GLN A  34     -68.481  84.789 -76.619  0.00  0.00      PROA C  
ATOM    282  C   GLN A  34     -69.139  84.373 -75.316  0.00  0.00      PROA C  
ATOM    283  O   GLN A  34     -70.031  85.048 -74.803  0.00  0.00      PROA O  
ATOM    284  CB  GLN A  34     -67.557  86.003 -76.349  0.00  0.00      PROA C  
ATOM    285  CG  GLN A  34     -66.842  86.502 -77.628  0.00  0.00      PROA C  
ATOM    286  CD  GLN A  34     -65.734  87.514 -77.341  0.00  0.00      PROA C  
ATOM    287  NE2 GLN A  34     -66.064  88.554 -76.542  0.00  0.00      PROA N  
ATOM    288  OE1 GLN A  34     -64.604  87.398 -77.824  0.00  0.00      PROA O  
ATOM    289  N   ASP A  35     -68.677  83.239 -74.755  0.00  0.00      PROA N  
ATOM    290  CA  ASP A  35     -69.101  82.726 -73.470  0.00  0.00      PROA C  
ATOM    291  C   ASP A  35     -67.878  82.646 -72.562  0.00  0.00      PROA C  
ATOM    292  O   ASP A  35     -66.935  81.897 -72.827  0.00  0.00      PROA O  
ATOM    293  CB  ASP A  35     -69.699  81.297 -73.606  0.00  0.00      PROA C  
ATOM    294  CG  ASP A  35     -71.018  81.296 -74.358  0.00  0.00      PROA C  
ATOM    295  OD1 ASP A  35     -71.875  82.183 -74.112  0.00  0.00      PROA O  
ATOM    296  OD2 ASP A  35     -71.268  80.317 -75.116  0.00  0.00      PROA O1-
ATOM    297  N   ARG A  36     -67.870  83.410 -71.455  0.00  0.00      PROA N  
ATOM    298  CA  ARG A  36     -66.887  83.255 -70.398  0.00  0.00      PROA C  
ATOM    299  C   ARG A  36     -67.591  83.118 -69.068  0.00  0.00      PROA C  
ATOM    300  O   ARG A  36     -68.703  83.601 -68.857  0.00  0.00      PROA O  
ATOM    301  CB  ARG A  36     -65.790  84.357 -70.344  0.00  0.00      PROA C  
ATOM    302  CG  ARG A  36     -64.783  84.263 -71.512  0.00  0.00      PROA C  
ATOM    303  CD  ARG A  36     -63.301  84.430 -71.136  0.00  0.00      PROA C  
ATOM    304  NE  ARG A  36     -63.069  85.817 -70.614  0.00  0.00      PROA N  
ATOM    305  CZ  ARG A  36     -61.870  86.274 -70.271  0.00  0.00      PROA C  
ATOM    306  NH1 ARG A  36     -60.788  85.533 -70.377  0.00  0.00      PROA N1+
ATOM    307  NH2 ARG A  36     -61.716  87.503 -69.822  0.00  0.00      PROA N  
ATOM    308  N   SER A  37     -66.990  82.385 -68.123  0.00  0.00      PROA N  
ATOM    309  CA  SER A  37     -67.580  82.241 -66.807  0.00  0.00      PROA C  
ATOM    310  C   SER A  37     -66.495  82.036 -65.784  0.00  0.00      PROA C  
ATOM    311  O   SER A  37     -65.468  81.412 -66.052  0.00  0.00      PROA O  
ATOM    312  CB  SER A  37     -68.592  81.072 -66.695  0.00  0.00      PROA C  
ATOM    313  OG  SER A  37     -69.642  81.236 -67.648  0.00  0.00      PROA O  
ATOM    314  N   TRP A  38     -66.703  82.579 -64.577  0.00  0.00      PROA N  
ATOM    315  CA  TRP A  38     -65.721  82.555 -63.517  0.00  0.00      PROA C  
ATOM    316  C   TRP A  38     -66.409  82.156 -62.232  0.00  0.00      PROA C  
ATOM    317  O   TRP A  38     -67.461  82.684 -61.875  0.00  0.00      PROA O  
ATOM    318  CB  TRP A  38     -65.025  83.929 -63.326  0.00  0.00      PROA C  
ATOM    319  CG  TRP A  38     -64.460  84.514 -64.583  0.00  0.00      PROA C  
ATOM    320  CD1 TRP A  38     -63.163  84.428 -65.026  0.00  0.00      PROA C  
ATOM    321  CD2 TRP A  38     -65.165  85.333 -65.534  0.00  0.00      PROA C  
ATOM    322  CE2 TRP A  38     -64.222  85.736 -66.505  0.00  0.00      PROA C  
ATOM    323  CE3 TRP A  38     -66.488  85.767 -65.643  0.00  0.00      PROA C  
ATOM    324  NE1 TRP A  38     -63.022  85.172 -66.179  0.00  0.00      PROA N  
ATOM    325  CZ2 TRP A  38     -64.568  86.581 -67.546  0.00  0.00      PROA C  
ATOM    326  CZ3 TRP A  38     -66.846  86.578 -66.721  0.00  0.00      PROA C  
ATOM    327  CH2 TRP A  38     -65.899  86.987 -67.655  0.00  0.00      PROA C  
ATOM    328  N   THR A  39     -65.825  81.187 -61.505  0.00  0.00      PROA N  
ATOM    329  CA  THR A  39     -66.318  80.764 -60.201  0.00  0.00      PROA C  
ATOM    330  C   THR A  39     -65.376  81.290 -59.142  0.00  0.00      PROA C  
ATOM    331  O   THR A  39     -64.167  81.049 -59.154  0.00  0.00      PROA O  
ATOM    332  CB  THR A  39     -66.566  79.253 -60.072  0.00  0.00      PROA C  
ATOM    333  CG2 THR A  39     -65.333  78.403 -60.424  0.00  0.00      PROA C  
ATOM    334  OG1 THR A  39     -67.005  78.860 -58.774  0.00  0.00      PROA O  
ATOM    335  N   LEU A  40     -65.921  82.071 -58.203  0.00  0.00      PROA N  
ATOM    336  CA  LEU A  40     -65.174  82.757 -57.180  0.00  0.00      PROA C  
ATOM    337  C   LEU A  40     -65.498  82.079 -55.862  0.00  0.00      PROA C  
ATOM    338  O   LEU A  40     -66.663  81.849 -55.538  0.00  0.00      PROA O  
ATOM    339  CB  LEU A  40     -65.576  84.254 -57.122  0.00  0.00      PROA C  
ATOM    340  CG  LEU A  40     -65.605  84.988 -58.483  0.00  0.00      PROA C  
ATOM    341  CD1 LEU A  40     -66.026  86.451 -58.282  0.00  0.00      PROA C  
ATOM    342  CD2 LEU A  40     -64.259  84.909 -59.214  0.00  0.00      PROA C  
ATOM    343  N   THR A  41     -64.472  81.686 -55.086  0.00  0.00      PROA N  
ATOM    344  CA  THR A  41     -64.658  80.939 -53.843  0.00  0.00      PROA C  
ATOM    345  C   THR A  41     -63.882  81.578 -52.714  0.00  0.00      PROA C  
ATOM    346  O   THR A  41     -62.658  81.698 -52.771  0.00  0.00      PROA O  
ATOM    347  CB  THR A  41     -64.237  79.464 -53.907  0.00  0.00      PROA C  
ATOM    348  CG2 THR A  41     -65.210  78.699 -54.820  0.00  0.00      PROA C  
ATOM    349  OG1 THR A  41     -62.925  79.291 -54.443  0.00  0.00      PROA O  
ATOM    350  N   ALA A  42     -64.580  81.975 -51.640  0.00  0.00      PROA N  
ATOM    351  CA  ALA A  42     -64.005  82.491 -50.421  0.00  0.00      PROA C  
ATOM    352  C   ALA A  42     -63.934  81.384 -49.356  0.00  0.00      PROA C  
ATOM    353  O   ALA A  42     -64.607  80.356 -49.494  0.00  0.00      PROA O  
ATOM    354  CB  ALA A  42     -64.867  83.669 -49.918  0.00  0.00      PROA C  
ATOM    355  N   PRO A  43     -63.128  81.500 -48.298  0.00  0.00      PROA N  
ATOM    356  CA  PRO A  43     -63.249  80.667 -47.100  0.00  0.00      PROA C  
ATOM    357  C   PRO A  43     -64.648  80.653 -46.449  0.00  0.00      PROA C  
ATOM    358  O   PRO A  43     -65.375  81.638 -46.606  0.00  0.00      PROA O  
ATOM    359  CB  PRO A  43     -62.142  81.177 -46.149  0.00  0.00      PROA C  
ATOM    360  CG  PRO A  43     -61.627  82.495 -46.750  0.00  0.00      PROA C  
ATOM    361  CD  PRO A  43     -61.992  82.420 -48.231  0.00  0.00      PROA C  
ATOM    362  N   PRO A  44     -65.086  79.602 -45.744  0.00  0.00      PROA N  
ATOM    363  CA  PRO A  44     -66.261  79.616 -44.866  0.00  0.00      PROA C  
ATOM    364  C   PRO A  44     -66.453  80.841 -43.969  0.00  0.00      PROA C  
ATOM    365  O   PRO A  44     -65.551  81.193 -43.207  0.00  0.00      PROA O  
ATOM    366  CB  PRO A  44     -66.138  78.311 -44.061  0.00  0.00      PROA C  
ATOM    367  CG  PRO A  44     -65.400  77.367 -45.013  0.00  0.00      PROA C  
ATOM    368  CD  PRO A  44     -64.412  78.300 -45.716  0.00  0.00      PROA C  
ATOM    369  N   GLY A  45     -67.643  81.484 -44.017  0.00  0.00      PROA N  
ATOM    370  CA  GLY A  45     -67.983  82.650 -43.197  0.00  0.00      PROA C  
ATOM    371  C   GLY A  45     -67.491  83.958 -43.769  0.00  0.00      PROA C  
ATOM    372  O   GLY A  45     -67.616  85.017 -43.155  0.00  0.00      PROA O  
ATOM    373  N   PHE A  46     -66.941  83.902 -44.986  0.00  0.00      PROA N  
ATOM    374  CA  PHE A  46     -66.516  85.040 -45.765  0.00  0.00      PROA C  
ATOM    375  C   PHE A  46     -67.415  85.136 -46.990  0.00  0.00      PROA C  
ATOM    376  O   PHE A  46     -68.158  84.216 -47.332  0.00  0.00      PROA O  
ATOM    377  CB  PHE A  46     -65.023  84.965 -46.178  0.00  0.00      PROA C  
ATOM    378  CG  PHE A  46     -64.118  84.947 -44.968  0.00  0.00      PROA C  
ATOM    379  CD1 PHE A  46     -63.823  83.749 -44.298  0.00  0.00      PROA C  
ATOM    380  CD2 PHE A  46     -63.451  86.111 -44.564  0.00  0.00      PROA C  
ATOM    381  CE1 PHE A  46     -62.857  83.699 -43.288  0.00  0.00      PROA C  
ATOM    382  CE2 PHE A  46     -62.482  86.078 -43.552  0.00  0.00      PROA C  
ATOM    383  CZ  PHE A  46     -62.173  84.865 -42.927  0.00  0.00      PROA C  
ATOM    384  N   ARG A  47     -67.405  86.296 -47.651  0.00  0.00      PROA N  
ATOM    385  CA  ARG A  47     -68.342  86.643 -48.692  0.00  0.00      PROA C  
ATOM    386  C   ARG A  47     -67.640  87.459 -49.744  0.00  0.00      PROA C  
ATOM    387  O   ARG A  47     -66.691  88.177 -49.452  0.00  0.00      PROA O  
ATOM    388  CB  ARG A  47     -69.513  87.433 -48.065  0.00  0.00      PROA C  
ATOM    389  CG  ARG A  47     -70.473  88.175 -49.011  0.00  0.00      PROA C  
ATOM    390  CD  ARG A  47     -71.700  88.728 -48.275  0.00  0.00      PROA C  
ATOM    391  NE  ARG A  47     -71.246  89.934 -47.515  0.00  0.00      PROA N  
ATOM    392  CZ  ARG A  47     -71.945  90.574 -46.594  0.00  0.00      PROA C  
ATOM    393  NH1 ARG A  47     -73.136  90.212 -46.187  0.00  0.00      PROA N1+
ATOM    394  NH2 ARG A  47     -71.373  91.647 -46.098  0.00  0.00      PROA N  
ATOM    395  N   LEU A  48     -68.047  87.359 -51.014  0.00  0.00      PROA N  
ATOM    396  CA  LEU A  48     -67.422  88.110 -52.078  0.00  0.00      PROA C  
ATOM    397  C   LEU A  48     -68.188  89.391 -52.344  0.00  0.00      PROA C  
ATOM    398  O   LEU A  48     -69.390  89.372 -52.613  0.00  0.00      PROA O  
ATOM    399  CB  LEU A  48     -67.303  87.250 -53.355  0.00  0.00      PROA C  
ATOM    400  CG  LEU A  48     -66.317  86.074 -53.180  0.00  0.00      PROA C  
ATOM    401  CD1 LEU A  48     -66.945  84.751 -53.637  0.00  0.00      PROA C  
ATOM    402  CD2 LEU A  48     -64.996  86.349 -53.912  0.00  0.00      PROA C  
ATOM    403  N   ARG A  49     -67.493  90.545 -52.271  0.00  0.00      PROA N  
ATOM    404  CA  ARG A  49     -68.031  91.820 -52.691  0.00  0.00      PROA C  
ATOM    405  C   ARG A  49     -67.402  92.154 -54.039  0.00  0.00      PROA C  
ATOM    406  O   ARG A  49     -66.181  92.191 -54.211  0.00  0.00      PROA O  
ATOM    407  CB  ARG A  49     -67.866  92.960 -51.636  0.00  0.00      PROA C  
ATOM    408  CG  ARG A  49     -66.438  93.455 -51.319  0.00  0.00      PROA C  
ATOM    409  CD  ARG A  49     -66.388  94.647 -50.343  0.00  0.00      PROA C  
ATOM    410  NE  ARG A  49     -64.941  94.999 -50.164  0.00  0.00      PROA N  
ATOM    411  CZ  ARG A  49     -64.477  96.150 -49.703  0.00  0.00      PROA C  
ATOM    412  NH1 ARG A  49     -65.197  97.115 -49.189  0.00  0.00      PROA N1+
ATOM    413  NH2 ARG A  49     -63.183  96.358 -49.707  0.00  0.00      PROA N  
ATOM    414  N   LEU A  50     -68.247  92.347 -55.062  0.00  0.00      PROA N  
ATOM    415  CA  LEU A  50     -67.831  92.565 -56.429  0.00  0.00      PROA C  
ATOM    416  C   LEU A  50     -68.312  93.933 -56.876  0.00  0.00      PROA C  
ATOM    417  O   LEU A  50     -69.488  94.282 -56.749  0.00  0.00      PROA O  
ATOM    418  CB  LEU A  50     -68.354  91.422 -57.340  0.00  0.00      PROA C  
ATOM    419  CG  LEU A  50     -67.930  91.481 -58.826  0.00  0.00      PROA C  
ATOM    420  CD1 LEU A  50     -67.784  90.066 -59.408  0.00  0.00      PROA C  
ATOM    421  CD2 LEU A  50     -68.924  92.266 -59.692  0.00  0.00      PROA C  
ATOM    422  N   TYR A  51     -67.380  94.765 -57.372  0.00  0.00      PROA N  
ATOM    423  CA  TYR A  51     -67.641  96.137 -57.752  0.00  0.00      PROA C  
ATOM    424  C   TYR A  51     -67.155  96.418 -59.170  0.00  0.00      PROA C  
ATOM    425  O   TYR A  51     -66.056  96.035 -59.576  0.00  0.00      PROA O  
ATOM    426  CB  TYR A  51     -67.111  97.177 -56.711  0.00  0.00      PROA C  
ATOM    427  CG  TYR A  51     -65.656  97.014 -56.309  0.00  0.00      PROA C  
ATOM    428  CD1 TYR A  51     -65.264  96.042 -55.367  0.00  0.00      PROA C  
ATOM    429  CD2 TYR A  51     -64.688  97.925 -56.770  0.00  0.00      PROA C  
ATOM    430  CE1 TYR A  51     -63.931  95.952 -54.937  0.00  0.00      PROA C  
ATOM    431  CE2 TYR A  51     -63.361  97.857 -56.319  0.00  0.00      PROA C  
ATOM    432  CZ  TYR A  51     -62.976  96.857 -55.416  0.00  0.00      PROA C  
ATOM    433  OH  TYR A  51     -61.631  96.753 -54.992  0.00  0.00      PROA O  
ATOM    434  N   PHE A  52     -68.001  97.085 -59.983  0.00  0.00      PROA N  
ATOM    435  CA  PHE A  52     -67.717  97.364 -61.379  0.00  0.00      PROA C  
ATOM    436  C   PHE A  52     -67.020  98.703 -61.559  0.00  0.00      PROA C  
ATOM    437  O   PHE A  52     -67.611  99.779 -61.451  0.00  0.00      PROA O  
ATOM    438  CB  PHE A  52     -68.992  97.337 -62.260  0.00  0.00      PROA C  
ATOM    439  CG  PHE A  52     -69.528  95.935 -62.366  0.00  0.00      PROA C  
ATOM    440  CD1 PHE A  52     -70.431  95.431 -61.415  0.00  0.00      PROA C  
ATOM    441  CD2 PHE A  52     -69.188  95.134 -63.468  0.00  0.00      PROA C  
ATOM    442  CE1 PHE A  52     -70.992  94.159 -61.570  0.00  0.00      PROA C  
ATOM    443  CE2 PHE A  52     -69.747  93.858 -63.627  0.00  0.00      PROA C  
ATOM    444  CZ  PHE A  52     -70.650  93.371 -62.675  0.00  0.00      PROA C  
ATOM    445  N   THR A  53     -65.712  98.658 -61.847  0.00  0.00      PROA N  
ATOM    446  CA  THR A  53     -64.888  99.801 -62.222  0.00  0.00      PROA C  
ATOM    447  C   THR A  53     -65.314 100.439 -63.531  0.00  0.00      PROA C  
ATOM    448  O   THR A  53     -65.378 101.664 -63.662  0.00  0.00      PROA O  
ATOM    449  CB  THR A  53     -63.413  99.424 -62.249  0.00  0.00      PROA C  
ATOM    450  CG2 THR A  53     -62.507 100.560 -62.744  0.00  0.00      PROA C  
ATOM    451  OG1 THR A  53     -63.006  99.124 -60.923  0.00  0.00      PROA O  
ATOM    452  N   HIS A  54     -65.664  99.612 -64.532  0.00  0.00      PROA N  
ATOM    453  CA  HIS A  54     -66.137 100.093 -65.815  0.00  0.00      PROA C  
ATOM    454  C   HIS A  54     -67.198  99.139 -66.327  0.00  0.00      PROA C  
ATOM    455  O   HIS A  54     -67.075  97.924 -66.177  0.00  0.00      PROA O  
ATOM    456  CB  HIS A  54     -64.986 100.163 -66.849  0.00  0.00      PROA C  
ATOM    457  CG  HIS A  54     -65.335 100.902 -68.115  0.00  0.00      PROA C  
ATOM    458  CD2 HIS A  54     -65.818 100.441 -69.303  0.00  0.00      PROA C  
ATOM    459  ND1 HIS A  54     -64.989 102.219 -68.341  0.00  0.00      PROA N  
ATOM    460  CE1 HIS A  54     -65.287 102.499 -69.633  0.00  0.00      PROA C  
ATOM    461  NE2 HIS A  54     -65.790 101.449 -70.259  0.00  0.00      PROA N  
ATOM    462  N   PHE A  55     -68.283  99.659 -66.927  0.00  0.00      PROA N  
ATOM    463  CA  PHE A  55     -69.300  98.807 -67.509  0.00  0.00      PROA C  
ATOM    464  C   PHE A  55     -69.914  99.503 -68.718  0.00  0.00      PROA C  
ATOM    465  O   PHE A  55     -70.333 100.660 -68.652  0.00  0.00      PROA O  
ATOM    466  CB  PHE A  55     -70.392  98.475 -66.455  0.00  0.00      PROA C  
ATOM    467  CG  PHE A  55     -71.293  97.357 -66.915  0.00  0.00      PROA C  
ATOM    468  CD1 PHE A  55     -72.436  97.607 -67.692  0.00  0.00      PROA C  
ATOM    469  CD2 PHE A  55     -71.034  96.042 -66.502  0.00  0.00      PROA C  
ATOM    470  CE1 PHE A  55     -73.288  96.559 -68.061  0.00  0.00      PROA C  
ATOM    471  CE2 PHE A  55     -71.889  94.994 -66.854  0.00  0.00      PROA C  
ATOM    472  CZ  PHE A  55     -73.016  95.252 -67.641  0.00  0.00      PROA C  
ATOM    473  N   ASN A  56     -70.006  98.788 -69.852  0.00  0.00      PROA N  
ATOM    474  CA  ASN A  56     -70.654  99.270 -71.051  0.00  0.00      PROA C  
ATOM    475  C   ASN A  56     -70.897  98.086 -71.982  0.00  0.00      PROA C  
ATOM    476  O   ASN A  56     -70.032  97.677 -72.757  0.00  0.00      PROA O  
ATOM    477  CB  ASN A  56     -69.830 100.395 -71.751  0.00  0.00      PROA C  
ATOM    478  CG  ASN A  56     -70.379 100.874 -73.094  0.00  0.00      PROA C  
ATOM    479  ND2 ASN A  56     -71.701 101.165 -73.147  0.00  0.00      PROA N  
ATOM    480  OD1 ASN A  56     -69.659 100.968 -74.092  0.00  0.00      PROA O  
ATOM    481  N   LEU A  57     -72.107  97.507 -71.893  0.00  0.00      PROA N  
ATOM    482  CA  LEU A  57     -72.584  96.432 -72.743  0.00  0.00      PROA C  
ATOM    483  C   LEU A  57     -73.717  96.955 -73.620  0.00  0.00      PROA C  
ATOM    484  O   LEU A  57     -74.276  98.027 -73.379  0.00  0.00      PROA O  
ATOM    485  CB  LEU A  57     -73.087  95.213 -71.913  0.00  0.00      PROA C  
ATOM    486  CG  LEU A  57     -72.017  94.149 -71.568  0.00  0.00      PROA C  
ATOM    487  CD1 LEU A  57     -70.876  94.671 -70.685  0.00  0.00      PROA C  
ATOM    488  CD2 LEU A  57     -72.690  92.939 -70.903  0.00  0.00      PROA C  
ATOM    489  N   GLU A  58     -74.096  96.201 -74.669  0.00  0.00      PROA N  
ATOM    490  CA  GLU A  58     -75.309  96.429 -75.438  0.00  0.00      PROA C  
ATOM    491  C   GLU A  58     -76.577  96.360 -74.575  0.00  0.00      PROA C  
ATOM    492  O   GLU A  58     -76.650  95.611 -73.598  0.00  0.00      PROA O  
ATOM    493  CB  GLU A  58     -75.407  95.426 -76.615  0.00  0.00      PROA C  
ATOM    494  CG  GLU A  58     -76.527  95.693 -77.658  0.00  0.00      PROA C  
ATOM    495  CD  GLU A  58     -77.816  94.872 -77.507  0.00  0.00      PROA C  
ATOM    496  OE1 GLU A  58     -77.970  94.066 -76.552  0.00  0.00      PROA O  
ATOM    497  OE2 GLU A  58     -78.705  95.035 -78.391  0.00  0.00      PROA O1-
ATOM    498  N   LEU A  59     -77.595  97.188 -74.888  0.00  0.00      PROA N  
ATOM    499  CA  LEU A  59     -78.825  97.260 -74.121  0.00  0.00      PROA C  
ATOM    500  C   LEU A  59     -79.976  96.699 -74.947  0.00  0.00      PROA C  
ATOM    501  O   LEU A  59     -80.261  97.157 -76.057  0.00  0.00      PROA O  
ATOM    502  CB  LEU A  59     -79.095  98.735 -73.709  0.00  0.00      PROA C  
ATOM    503  CG  LEU A  59     -80.278  99.022 -72.747  0.00  0.00      PROA C  
ATOM    504  CD1 LEU A  59     -81.638  99.132 -73.458  0.00  0.00      PROA C  
ATOM    505  CD2 LEU A  59     -80.358  98.036 -71.574  0.00  0.00      PROA C  
ATOM    506  N   SER A  60     -80.687  95.683 -74.415  0.00  0.00      PROA N  
ATOM    507  CA  SER A  60     -81.870  95.141 -75.062  0.00  0.00      PROA C  
ATOM    508  C   SER A  60     -82.706  94.453 -74.000  0.00  0.00      PROA C  
ATOM    509  O   SER A  60     -82.215  94.176 -72.904  0.00  0.00      PROA O  
ATOM    510  CB  SER A  60     -81.556  94.130 -76.201  0.00  0.00      PROA C  
ATOM    511  OG  SER A  60     -82.708  93.837 -77.004  0.00  0.00      PROA O  
ATOM    512  N   TYR A  61     -84.003  94.209 -74.294  0.00  0.00      PROA N  
ATOM    513  CA  TYR A  61     -85.014  93.672 -73.394  0.00  0.00      PROA C  
ATOM    514  C   TYR A  61     -84.562  92.541 -72.463  0.00  0.00      PROA C  
ATOM    515  O   TYR A  61     -84.104  91.485 -72.908  0.00  0.00      PROA O  
ATOM    516  CB  TYR A  61     -86.326  93.331 -74.169  0.00  0.00      PROA C  
ATOM    517  CG  TYR A  61     -87.402  92.707 -73.307  0.00  0.00      PROA C  
ATOM    518  CD1 TYR A  61     -87.924  93.418 -72.213  0.00  0.00      PROA C  
ATOM    519  CD2 TYR A  61     -87.893  91.418 -73.576  0.00  0.00      PROA C  
ATOM    520  CE1 TYR A  61     -88.900  92.843 -71.386  0.00  0.00      PROA C  
ATOM    521  CE2 TYR A  61     -88.871  90.841 -72.753  0.00  0.00      PROA C  
ATOM    522  CZ  TYR A  61     -89.370  91.552 -71.656  0.00  0.00      PROA C  
ATOM    523  OH  TYR A  61     -90.346  90.959 -70.826  0.00  0.00      PROA O  
ATOM    524  N   ARG A  62     -84.664  92.794 -71.139  0.00  0.00      PROA N  
ATOM    525  CA  ARG A  62     -84.278  91.957 -70.012  0.00  0.00      PROA C  
ATOM    526  C   ARG A  62     -82.885  91.328 -70.117  0.00  0.00      PROA C  
ATOM    527  O   ARG A  62     -82.601  90.264 -69.561  0.00  0.00      PROA O  
ATOM    528  CB  ARG A  62     -85.381  90.944 -69.581  0.00  0.00      PROA C  
ATOM    529  CG  ARG A  62     -85.760  89.907 -70.655  0.00  0.00      PROA C  
ATOM    530  CD  ARG A  62     -86.865  88.930 -70.247  0.00  0.00      PROA C  
ATOM    531  NE  ARG A  62     -87.074  88.055 -71.439  0.00  0.00      PROA N  
ATOM    532  CZ  ARG A  62     -87.899  87.027 -71.520  0.00  0.00      PROA C  
ATOM    533  NH1 ARG A  62     -88.639  86.595 -70.530  0.00  0.00      PROA N1+
ATOM    534  NH2 ARG A  62     -87.940  86.432 -72.691  0.00  0.00      PROA N  
ATOM    535  N   CYS A  63     -81.970  92.018 -70.832  0.00  0.00      PROA N  
ATOM    536  CA  CYS A  63     -80.598  91.623 -71.078  0.00  0.00      PROA C  
ATOM    537  C   CYS A  63     -80.449  90.266 -71.767  0.00  0.00      PROA C  
ATOM    538  O   CYS A  63     -79.530  89.504 -71.477  0.00  0.00      PROA O  
ATOM    539  CB  CYS A  63     -79.738  91.689 -69.784  0.00  0.00      PROA C  
ATOM    540  SG  CYS A  63     -79.799  93.309 -68.961  0.00  0.00      PROA S  
ATOM    541  N   GLU A  64     -81.350  89.914 -72.713  0.00  0.00      PROA N  
ATOM    542  CA  GLU A  64     -81.284  88.642 -73.424  0.00  0.00      PROA C  
ATOM    543  C   GLU A  64     -80.036  88.409 -74.275  0.00  0.00      PROA C  
ATOM    544  O   GLU A  64     -79.470  87.314 -74.285  0.00  0.00      PROA O  
ATOM    545  CB  GLU A  64     -82.560  88.360 -74.267  0.00  0.00      PROA C  
ATOM    546  CG  GLU A  64     -83.784  88.007 -73.383  0.00  0.00      PROA C  
ATOM    547  CD  GLU A  64     -84.972  87.437 -74.154  0.00  0.00      PROA C  
ATOM    548  OE1 GLU A  64     -84.817  86.406 -74.860  0.00  0.00      PROA O  
ATOM    549  OE2 GLU A  64     -86.101  87.980 -74.011  0.00  0.00      PROA O1-
ATOM    550  N   TYR A  65     -79.574  89.433 -75.018  0.00  0.00      PROA N  
ATOM    551  CA  TYR A  65     -78.540  89.239 -76.021  0.00  0.00      PROA C  
ATOM    552  C   TYR A  65     -77.124  89.352 -75.461  0.00  0.00      PROA C  
ATOM    553  O   TYR A  65     -76.347  88.398 -75.551  0.00  0.00      PROA O  
ATOM    554  CB  TYR A  65     -78.765  90.193 -77.219  0.00  0.00      PROA C  
ATOM    555  CG  TYR A  65     -80.102  89.904 -77.868  0.00  0.00      PROA C  
ATOM    556  CD1 TYR A  65     -80.443  88.601 -78.283  0.00  0.00      PROA C  
ATOM    557  CD2 TYR A  65     -81.030  90.938 -78.080  0.00  0.00      PROA C  
ATOM    558  CE1 TYR A  65     -81.692  88.334 -78.863  0.00  0.00      PROA C  
ATOM    559  CE2 TYR A  65     -82.281  90.675 -78.657  0.00  0.00      PROA C  
ATOM    560  CZ  TYR A  65     -82.613  89.373 -79.045  0.00  0.00      PROA C  
ATOM    561  OH  TYR A  65     -83.872  89.115 -79.628  0.00  0.00      PROA O  
ATOM    562  N   ASP A  66     -76.774  90.482 -74.814  0.00  0.00      PROA N  
ATOM    563  CA  ASP A  66     -75.493  90.641 -74.148  0.00  0.00      PROA C  
ATOM    564  C   ASP A  66     -75.743  90.808 -72.655  0.00  0.00      PROA C  
ATOM    565  O   ASP A  66     -76.618  91.572 -72.237  0.00  0.00      PROA O  
ATOM    566  CB  ASP A  66     -74.678  91.867 -74.646  0.00  0.00      PROA C  
ATOM    567  CG  ASP A  66     -74.175  91.737 -76.082  0.00  0.00      PROA C  
ATOM    568  OD1 ASP A  66     -74.351  90.690 -76.757  0.00  0.00      PROA O  
ATOM    569  OD2 ASP A  66     -73.520  92.714 -76.534  0.00  0.00      PROA O1-
ATOM    570  N   PHE A  67     -74.981  90.092 -71.807  0.00  0.00      PROA N  
ATOM    571  CA  PHE A  67     -75.160  90.210 -70.376  0.00  0.00      PROA C  
ATOM    572  C   PHE A  67     -73.930  89.840 -69.562  0.00  0.00      PROA C  
ATOM    573  O   PHE A  67     -73.081  89.041 -69.964  0.00  0.00      PROA O  
ATOM    574  CB  PHE A  67     -76.389  89.406 -69.843  0.00  0.00      PROA C  
ATOM    575  CG  PHE A  67     -76.342  87.913 -70.097  0.00  0.00      PROA C  
ATOM    576  CD1 PHE A  67     -75.663  87.064 -69.205  0.00  0.00      PROA C  
ATOM    577  CD2 PHE A  67     -77.081  87.330 -71.143  0.00  0.00      PROA C  
ATOM    578  CE1 PHE A  67     -75.729  85.672 -69.341  0.00  0.00      PROA C  
ATOM    579  CE2 PHE A  67     -77.163  85.938 -71.277  0.00  0.00      PROA C  
ATOM    580  CZ  PHE A  67     -76.488  85.108 -70.373  0.00  0.00      PROA C  
ATOM    581  N   VAL A  68     -73.872  90.408 -68.343  0.00  0.00      PROA N  
ATOM    582  CA  VAL A  68     -73.093  89.899 -67.231  0.00  0.00      PROA C  
ATOM    583  C   VAL A  68     -74.106  89.402 -66.216  0.00  0.00      PROA C  
ATOM    584  O   VAL A  68     -75.008  90.131 -65.808  0.00  0.00      PROA O  
ATOM    585  CB  VAL A  68     -72.182  90.938 -66.579  0.00  0.00      PROA C  
ATOM    586  CG1 VAL A  68     -71.511  90.376 -65.306  0.00  0.00      PROA C  
ATOM    587  CG2 VAL A  68     -71.100  91.356 -67.586  0.00  0.00      PROA C  
ATOM    588  N   LYS A  69     -74.024  88.131 -65.800  0.00  0.00      PROA N  
ATOM    589  CA  LYS A  69     -74.972  87.556 -64.868  0.00  0.00      PROA C  
ATOM    590  C   LYS A  69     -74.218  87.179 -63.612  0.00  0.00      PROA C  
ATOM    591  O   LYS A  69     -73.158  86.551 -63.661  0.00  0.00      PROA O  
ATOM    592  CB  LYS A  69     -75.655  86.302 -65.463  0.00  0.00      PROA C  
ATOM    593  CG  LYS A  69     -77.031  85.989 -64.856  0.00  0.00      PROA C  
ATOM    594  CD  LYS A  69     -77.668  84.767 -65.546  0.00  0.00      PROA C  
ATOM    595  CE  LYS A  69     -79.137  84.489 -65.184  0.00  0.00      PROA C  
ATOM    596  NZ  LYS A  69     -80.052  85.465 -65.831  0.00  0.00      PROA N1+
ATOM    597  N   LEU A  70     -74.762  87.575 -62.452  0.00  0.00      PROA N  
ATOM    598  CA  LEU A  70     -74.169  87.338 -61.155  0.00  0.00      PROA C  
ATOM    599  C   LEU A  70     -75.068  86.379 -60.403  0.00  0.00      PROA C  
ATOM    600  O   LEU A  70     -76.215  86.691 -60.083  0.00  0.00      PROA O  
ATOM    601  CB  LEU A  70     -74.030  88.658 -60.354  0.00  0.00      PROA C  
ATOM    602  CG  LEU A  70     -73.191  89.752 -61.049  0.00  0.00      PROA C  
ATOM    603  CD1 LEU A  70     -73.201  91.036 -60.215  0.00  0.00      PROA C  
ATOM    604  CD2 LEU A  70     -71.745  89.305 -61.299  0.00  0.00      PROA C  
ATOM    605  N   THR A  71     -74.588  85.157 -60.129  0.00  0.00      PROA N  
ATOM    606  CA  THR A  71     -75.390  84.122 -59.487  0.00  0.00      PROA C  
ATOM    607  C   THR A  71     -74.613  83.526 -58.336  0.00  0.00      PROA C  
ATOM    608  O   THR A  71     -73.500  83.039 -58.521  0.00  0.00      PROA O  
ATOM    609  CB  THR A  71     -75.815  82.974 -60.417  0.00  0.00      PROA C  
ATOM    610  CG2 THR A  71     -76.602  83.529 -61.615  0.00  0.00      PROA C  
ATOM    611  OG1 THR A  71     -74.711  82.247 -60.950  0.00  0.00      PROA O  
ATOM    612  N   SER A  72     -75.172  83.512 -57.117  0.00  0.00      PROA N  
ATOM    613  CA  SER A  72     -74.568  82.816 -55.987  0.00  0.00      PROA C  
ATOM    614  C   SER A  72     -75.529  81.745 -55.518  0.00  0.00      PROA C  
ATOM    615  O   SER A  72     -76.642  82.033 -55.073  0.00  0.00      PROA O  
ATOM    616  CB  SER A  72     -74.192  83.740 -54.795  0.00  0.00      PROA C  
ATOM    617  OG  SER A  72     -75.300  84.518 -54.338  0.00  0.00      PROA O  
ATOM    618  N   GLY A  73     -75.134  80.456 -55.628  0.00  0.00      PROA N  
ATOM    619  CA  GLY A  73     -76.060  79.324 -55.535  0.00  0.00      PROA C  
ATOM    620  C   GLY A  73     -77.149  79.359 -56.588  0.00  0.00      PROA C  
ATOM    621  O   GLY A  73     -76.922  79.755 -57.731  0.00  0.00      PROA O  
ATOM    622  N   THR A  74     -78.379  78.932 -56.237  0.00  0.00      PROA N  
ATOM    623  CA  THR A  74     -79.504  78.965 -57.179  0.00  0.00      PROA C  
ATOM    624  C   THR A  74     -80.070  80.369 -57.369  0.00  0.00      PROA C  
ATOM    625  O   THR A  74     -80.767  80.641 -58.348  0.00  0.00      PROA O  
ATOM    626  CB  THR A  74     -80.632  77.990 -56.812  0.00  0.00      PROA C  
ATOM    627  CG2 THR A  74     -81.410  78.417 -55.555  0.00  0.00      PROA C  
ATOM    628  OG1 THR A  74     -81.572  77.817 -57.872  0.00  0.00      PROA O  
ATOM    629  N   LYS A  75     -79.783  81.306 -56.440  0.00  0.00      PROA N  
ATOM    630  CA  LYS A  75     -80.154  82.705 -56.564  0.00  0.00      PROA C  
ATOM    631  C   LYS A  75     -79.465  83.448 -57.712  0.00  0.00      PROA C  
ATOM    632  O   LYS A  75     -78.252  83.358 -57.912  0.00  0.00      PROA O  
ATOM    633  CB  LYS A  75     -79.973  83.504 -55.239  0.00  0.00      PROA C  
ATOM    634  CG  LYS A  75     -81.049  83.257 -54.160  0.00  0.00      PROA C  
ATOM    635  CD  LYS A  75     -80.995  81.905 -53.415  0.00  0.00      PROA C  
ATOM    636  CE  LYS A  75     -79.694  81.661 -52.627  0.00  0.00      PROA C  
ATOM    637  NZ  LYS A  75     -79.818  80.469 -51.747  0.00  0.00      PROA N1+
ATOM    638  N   VAL A  76     -80.233  84.253 -58.474  0.00  0.00      PROA N  
ATOM    639  CA  VAL A  76     -79.684  85.179 -59.451  0.00  0.00      PROA C  
ATOM    640  C   VAL A  76     -79.672  86.552 -58.804  0.00  0.00      PROA C  
ATOM    641  O   VAL A  76     -80.716  87.170 -58.587  0.00  0.00      PROA O  
ATOM    642  CB  VAL A  76     -80.484  85.221 -60.753  0.00  0.00      PROA C  
ATOM    643  CG1 VAL A  76     -79.851  86.229 -61.738  0.00  0.00      PROA C  
ATOM    644  CG2 VAL A  76     -80.528  83.809 -61.373  0.00  0.00      PROA C  
ATOM    645  N   LEU A  77     -78.478  87.057 -58.435  0.00  0.00      PROA N  
ATOM    646  CA  LEU A  77     -78.312  88.373 -57.845  0.00  0.00      PROA C  
ATOM    647  C   LEU A  77     -78.666  89.493 -58.809  0.00  0.00      PROA C  
ATOM    648  O   LEU A  77     -79.402  90.424 -58.475  0.00  0.00      PROA O  
ATOM    649  CB  LEU A  77     -76.860  88.590 -57.345  0.00  0.00      PROA C  
ATOM    650  CG  LEU A  77     -76.340  87.512 -56.373  0.00  0.00      PROA C  
ATOM    651  CD1 LEU A  77     -74.911  87.850 -55.927  0.00  0.00      PROA C  
ATOM    652  CD2 LEU A  77     -77.254  87.347 -55.150  0.00  0.00      PROA C  
ATOM    653  N   ALA A  78     -78.167  89.390 -60.055  0.00  0.00      PROA N  
ATOM    654  CA  ALA A  78     -78.447  90.365 -61.076  0.00  0.00      PROA C  
ATOM    655  C   ALA A  78     -78.163  89.806 -62.458  0.00  0.00      PROA C  
ATOM    656  O   ALA A  78     -77.328  88.920 -62.645  0.00  0.00      PROA O  
ATOM    657  CB  ALA A  78     -77.600  91.642 -60.871  0.00  0.00      PROA C  
ATOM    658  N   THR A  79     -78.854  90.358 -63.473  0.00  0.00      PROA N  
ATOM    659  CA  THR A  79     -78.492  90.187 -64.875  0.00  0.00      PROA C  
ATOM    660  C   THR A  79     -78.305  91.590 -65.406  0.00  0.00      PROA C  
ATOM    661  O   THR A  79     -79.226  92.409 -65.393  0.00  0.00      PROA O  
ATOM    662  CB  THR A  79     -79.523  89.455 -65.725  0.00  0.00      PROA C  
ATOM    663  CG2 THR A  79     -78.904  89.066 -67.074  0.00  0.00      PROA C  
ATOM    664  OG1 THR A  79     -79.925  88.249 -65.084  0.00  0.00      PROA O  
ATOM    665  N   LEU A  80     -77.078  91.918 -65.829  0.00  0.00      PROA N  
ATOM    666  CA  LEU A  80     -76.630  93.274 -66.039  0.00  0.00      PROA C  
ATOM    667  C   LEU A  80     -76.315  93.534 -67.501  0.00  0.00      PROA C  
ATOM    668  O   LEU A  80     -75.662  92.730 -68.171  0.00  0.00      PROA O  
ATOM    669  CB  LEU A  80     -75.360  93.556 -65.199  0.00  0.00      PROA C  
ATOM    670  CG  LEU A  80     -75.544  93.409 -63.674  0.00  0.00      PROA C  
ATOM    671  CD1 LEU A  80     -74.181  93.411 -62.973  0.00  0.00      PROA C  
ATOM    672  CD2 LEU A  80     -76.448  94.509 -63.099  0.00  0.00      PROA C  
ATOM    673  N   CYS A  81     -76.782  94.679 -68.027  0.00  0.00      PROA N  
ATOM    674  CA  CYS A  81     -76.539  95.092 -69.394  0.00  0.00      PROA C  
ATOM    675  C   CYS A  81     -76.800  96.587 -69.556  0.00  0.00      PROA C  
ATOM    676  O   CYS A  81     -77.404  97.228 -68.695  0.00  0.00      PROA O  
ATOM    677  CB  CYS A  81     -77.357  94.290 -70.445  0.00  0.00      PROA C  
ATOM    678  SG  CYS A  81     -79.159  94.557 -70.422  0.00  0.00      PROA S  
ATOM    679  N   GLY A  82     -76.341  97.183 -70.682  0.00  0.00      PROA N  
ATOM    680  CA  GLY A  82     -76.453  98.618 -70.956  0.00  0.00      PROA C  
ATOM    681  C   GLY A  82     -75.602  99.545 -70.113  0.00  0.00      PROA C  
ATOM    682  O   GLY A  82     -75.080  99.198 -69.057  0.00  0.00      PROA O  
ATOM    683  N   GLN A  83     -75.418 100.795 -70.586  0.00  0.00      PROA N  
ATOM    684  CA  GLN A  83     -74.801 101.858 -69.804  0.00  0.00      PROA C  
ATOM    685  C   GLN A  83     -75.627 102.280 -68.584  0.00  0.00      PROA C  
ATOM    686  O   GLN A  83     -75.111 102.456 -67.479  0.00  0.00      PROA O  
ATOM    687  CB  GLN A  83     -74.546 103.091 -70.715  0.00  0.00      PROA C  
ATOM    688  CG  GLN A  83     -73.802 104.286 -70.057  0.00  0.00      PROA C  
ATOM    689  CD  GLN A  83     -72.510 103.882 -69.339  0.00  0.00      PROA C  
ATOM    690  NE2 GLN A  83     -71.548 103.321 -70.106  0.00  0.00      PROA N  
ATOM    691  OE1 GLN A  83     -72.344 104.070 -68.131  0.00  0.00      PROA O  
ATOM    692  N   GLU A  84     -76.954 102.435 -68.778  0.00  0.00      PROA N  
ATOM    693  CA  GLU A  84     -77.877 102.950 -67.779  0.00  0.00      PROA C  
ATOM    694  C   GLU A  84     -79.008 101.967 -67.502  0.00  0.00      PROA C  
ATOM    695  O   GLU A  84     -79.470 101.239 -68.382  0.00  0.00      PROA O  
ATOM    696  CB  GLU A  84     -78.489 104.313 -68.205  0.00  0.00      PROA C  
ATOM    697  CG  GLU A  84     -77.446 105.457 -68.303  0.00  0.00      PROA C  
ATOM    698  CD  GLU A  84     -78.043 106.834 -68.593  0.00  0.00      PROA C  
ATOM    699  OE1 GLU A  84     -79.287 106.976 -68.726  0.00  0.00      PROA O  
ATOM    700  OE2 GLU A  84     -77.249 107.809 -68.692  0.00  0.00      PROA O1-
ATOM    701  N   SER A  85     -79.478 101.920 -66.236  0.00  0.00      PROA N  
ATOM    702  CA  SER A  85     -80.631 101.123 -65.822  0.00  0.00      PROA C  
ATOM    703  C   SER A  85     -81.932 101.569 -66.492  0.00  0.00      PROA C  
ATOM    704  O   SER A  85     -82.160 102.754 -66.742  0.00  0.00      PROA O  
ATOM    705  CB  SER A  85     -80.829 101.152 -64.276  0.00  0.00      PROA C  
ATOM    706  OG  SER A  85     -81.735 100.147 -63.802  0.00  0.00      PROA O  
ATOM    707  N   THR A  86     -82.828 100.612 -66.781  0.00  0.00      PROA N  
ATOM    708  CA  THR A  86     -84.162 100.836 -67.328  0.00  0.00      PROA C  
ATOM    709  C   THR A  86     -85.136 100.266 -66.300  0.00  0.00      PROA C  
ATOM    710  O   THR A  86     -84.753  99.902 -65.185  0.00  0.00      PROA O  
ATOM    711  CB  THR A  86     -84.390 100.201 -68.722  0.00  0.00      PROA C  
ATOM    712  CG2 THR A  86     -83.172 100.429 -69.628  0.00  0.00      PROA C  
ATOM    713  OG1 THR A  86     -84.629  98.800 -68.680  0.00  0.00      PROA O  
ATOM    714  N   ASP A  87     -86.445 100.187 -66.626  0.00  0.00      PROA N  
ATOM    715  CA  ASP A  87     -87.414  99.459 -65.826  0.00  0.00      PROA C  
ATOM    716  C   ASP A  87     -87.104  97.948 -65.729  0.00  0.00      PROA C  
ATOM    717  O   ASP A  87     -87.130  97.346 -64.652  0.00  0.00      PROA O  
ATOM    718  CB  ASP A  87     -88.824  99.729 -66.431  0.00  0.00      PROA C  
ATOM    719  CG  ASP A  87     -89.982  99.220 -65.584  0.00  0.00      PROA C  
ATOM    720  OD1 ASP A  87     -89.824  99.027 -64.351  0.00  0.00      PROA O  
ATOM    721  OD2 ASP A  87     -91.111  99.110 -66.134  0.00  0.00      PROA O1-
ATOM    722  N   THR A  88     -86.763  97.306 -66.866  0.00  0.00      PROA N  
ATOM    723  CA  THR A  88     -86.594  95.854 -66.957  0.00  0.00      PROA C  
ATOM    724  C   THR A  88     -85.149  95.397 -67.088  0.00  0.00      PROA C  
ATOM    725  O   THR A  88     -84.852  94.213 -66.919  0.00  0.00      PROA O  
ATOM    726  CB  THR A  88     -87.423  95.218 -68.084  0.00  0.00      PROA C  
ATOM    727  CG2 THR A  88     -88.882  95.123 -67.604  0.00  0.00      PROA C  
ATOM    728  OG1 THR A  88     -87.428  96.007 -69.270  0.00  0.00      PROA O  
ATOM    729  N   GLU A  89     -84.202  96.319 -67.328  0.00  0.00      PROA N  
ATOM    730  CA  GLU A  89     -82.785  96.037 -67.461  0.00  0.00      PROA C  
ATOM    731  C   GLU A  89     -82.010  96.798 -66.396  0.00  0.00      PROA C  
ATOM    732  O   GLU A  89     -82.278  97.967 -66.124  0.00  0.00      PROA O  
ATOM    733  CB  GLU A  89     -82.229  96.451 -68.851  0.00  0.00      PROA C  
ATOM    734  CG  GLU A  89     -82.840  95.684 -70.050  0.00  0.00      PROA C  
ATOM    735  CD  GLU A  89     -84.211  96.200 -70.491  0.00  0.00      PROA C  
ATOM    736  OE1 GLU A  89     -84.328  97.385 -70.910  0.00  0.00      PROA O  
ATOM    737  OE2 GLU A  89     -85.190  95.407 -70.436  0.00  0.00      PROA O1-
ATOM    738  N   ARG A  90     -81.014  96.155 -65.757  0.00  0.00      PROA N  
ATOM    739  CA  ARG A  90     -80.214  96.784 -64.722  0.00  0.00      PROA C  
ATOM    740  C   ARG A  90     -78.792  97.002 -65.215  0.00  0.00      PROA C  
ATOM    741  O   ARG A  90     -78.201  96.152 -65.879  0.00  0.00      PROA O  
ATOM    742  CB  ARG A  90     -80.204  95.935 -63.422  0.00  0.00      PROA C  
ATOM    743  CG  ARG A  90     -79.438  96.573 -62.238  0.00  0.00      PROA C  
ATOM    744  CD  ARG A  90     -79.564  95.773 -60.934  0.00  0.00      PROA C  
ATOM    745  NE  ARG A  90     -78.834  96.526 -59.860  0.00  0.00      PROA N  
ATOM    746  CZ  ARG A  90     -78.815  96.165 -58.585  0.00  0.00      PROA C  
ATOM    747  NH1 ARG A  90     -79.414  95.075 -58.154  0.00  0.00      PROA N1+
ATOM    748  NH2 ARG A  90     -78.190  96.908 -57.699  0.00  0.00      PROA N  
ATOM    749  N   ALA A  91     -78.208  98.169 -64.888  0.00  0.00      PROA N  
ATOM    750  CA  ALA A  91     -76.810  98.460 -65.117  0.00  0.00      PROA C  
ATOM    751  C   ALA A  91     -76.169  98.689 -63.750  0.00  0.00      PROA C  
ATOM    752  O   ALA A  91     -76.820  99.278 -62.879  0.00  0.00      PROA O  
ATOM    753  CB  ALA A  91     -76.639  99.708 -66.001  0.00  0.00      PROA C  
ATOM    754  N   PRO A  92     -74.953  98.234 -63.470  0.00  0.00      PROA N  
ATOM    755  CA  PRO A  92     -74.440  98.181 -62.110  0.00  0.00      PROA C  
ATOM    756  C   PRO A  92     -74.081  99.553 -61.575  0.00  0.00      PROA C  
ATOM    757  O   PRO A  92     -74.335  99.825 -60.402  0.00  0.00      PROA O  
ATOM    758  CB  PRO A  92     -73.211  97.270 -62.213  0.00  0.00      PROA C  
ATOM    759  CG  PRO A  92     -72.749  97.385 -63.666  0.00  0.00      PROA C  
ATOM    760  CD  PRO A  92     -74.056  97.587 -64.430  0.00  0.00      PROA C  
ATOM    761  N   GLY A  93     -73.463 100.436 -62.389  0.00  0.00      PROA N  
ATOM    762  CA  GLY A  93     -72.937 101.721 -61.929  0.00  0.00      PROA C  
ATOM    763  C   GLY A  93     -71.979 101.607 -60.762  0.00  0.00      PROA C  
ATOM    764  O   GLY A  93     -70.981 100.888 -60.815  0.00  0.00      PROA O  
ATOM    765  N   ASN A  94     -72.378 101.755 -57.471  1.00 26.97      PROA N  
ATOM    766  CA  ASN A  94     -71.592 102.431 -58.522  1.00 26.97      PROA C  
ATOM    767  C   ASN A  94     -70.256 101.757 -58.846  1.00 26.97      PROA C  
ATOM    768  O   ASN A  94     -70.156 100.810 -59.677  1.00 26.97      PROA O  
ATOM    769  CB  ASN A  94     -71.272 103.766 -57.822  1.00 26.97      PROA C  
ATOM    770  CG  ASN A  94     -70.708 104.829 -58.748  1.00 26.97      PROA C  
ATOM    771  ND2 ASN A  94     -71.229 106.028 -58.613  1.00 26.97      PROA N  
ATOM    772  OD1 ASN A  94     -69.730 104.573 -59.489  1.00 26.97      PROA O  
ATOM    773  N   ASP A  95     -72.930 100.509 -57.747  0.00  0.00      PROA N  
ATOM    774  CA  ASP A  95     -73.413  99.440 -56.885  0.00  0.00      PROA C  
ATOM    775  C   ASP A  95     -72.370  98.342 -56.641  0.00  0.00      PROA C  
ATOM    776  O   ASP A  95     -71.569  97.984 -57.509  0.00  0.00      PROA O  
ATOM    777  CB  ASP A  95     -74.722  98.766 -57.399  0.00  0.00      PROA C  
ATOM    778  CG  ASP A  95     -75.916  99.707 -57.484  0.00  0.00      PROA C  
ATOM    779  OD1 ASP A  95     -75.894 100.829 -56.914  0.00  0.00      PROA O  
ATOM    780  OD2 ASP A  95     -76.957  99.269 -58.054  0.00  0.00      PROA O1-
ATOM    781  N   THR A  96     -72.375  97.779 -55.419  0.00  0.00      PROA N  
ATOM    782  CA  THR A  96     -71.496  96.679 -55.043  0.00  0.00      PROA C  
ATOM    783  C   THR A  96     -72.370  95.472 -54.807  0.00  0.00      PROA C  
ATOM    784  O   THR A  96     -73.403  95.547 -54.139  0.00  0.00      PROA O  
ATOM    785  CB  THR A  96     -70.661  96.959 -53.798  0.00  0.00      PROA C  
ATOM    786  CG2 THR A  96     -69.713  95.792 -53.478  0.00  0.00      PROA C  
ATOM    787  OG1 THR A  96     -69.841  98.105 -54.007  0.00  0.00      PROA O  
ATOM    788  N   PHE A  97     -71.995  94.327 -55.394  0.00  0.00      PROA N  
ATOM    789  CA  PHE A  97     -72.775  93.109 -55.368  0.00  0.00      PROA C  
ATOM    790  C   PHE A  97     -72.155  92.143 -54.380  0.00  0.00      PROA C  
ATOM    791  O   PHE A  97     -70.947  91.909 -54.386  0.00  0.00      PROA O  
ATOM    792  CB  PHE A  97     -72.883  92.456 -56.771  0.00  0.00      PROA C  
ATOM    793  CG  PHE A  97     -73.657  93.378 -57.680  0.00  0.00      PROA C  
ATOM    794  CD1 PHE A  97     -73.010  94.427 -58.356  0.00  0.00      PROA C  
ATOM    795  CD2 PHE A  97     -75.039  93.200 -57.869  0.00  0.00      PROA C  
ATOM    796  CE1 PHE A  97     -73.736  95.313 -59.160  0.00  0.00      PROA C  
ATOM    797  CE2 PHE A  97     -75.763  94.070 -58.695  0.00  0.00      PROA C  
ATOM    798  CZ  PHE A  97     -75.112  95.133 -59.335  0.00  0.00      PROA C  
ATOM    799  N   TYR A  98     -72.979  91.584 -53.478  0.00  0.00      PROA N  
ATOM    800  CA  TYR A  98     -72.518  90.783 -52.362  0.00  0.00      PROA C  
ATOM    801  C   TYR A  98     -73.045  89.365 -52.511  0.00  0.00      PROA C  
ATOM    802  O   TYR A  98     -74.252  89.140 -52.614  0.00  0.00      PROA O  
ATOM    803  CB  TYR A  98     -73.008  91.370 -51.011  0.00  0.00      PROA C  
ATOM    804  CG  TYR A  98     -72.492  92.770 -50.806  0.00  0.00      PROA C  
ATOM    805  CD1 TYR A  98     -71.225  92.975 -50.236  0.00  0.00      PROA C  
ATOM    806  CD2 TYR A  98     -73.289  93.889 -51.106  0.00  0.00      PROA C  
ATOM    807  CE1 TYR A  98     -70.756  94.271 -49.977  0.00  0.00      PROA C  
ATOM    808  CE2 TYR A  98     -72.819  95.187 -50.858  0.00  0.00      PROA C  
ATOM    809  CZ  TYR A  98     -71.554  95.378 -50.292  0.00  0.00      PROA C  
ATOM    810  OH  TYR A  98     -71.100  96.688 -50.033  0.00  0.00      PROA O  
ATOM    811  N   SER A  99     -72.147  88.359 -52.551  0.00  0.00      PROA N  
ATOM    812  CA  SER A  99     -72.530  86.955 -52.661  0.00  0.00      PROA C  
ATOM    813  C   SER A  99     -73.355  86.429 -51.492  0.00  0.00      PROA C  
ATOM    814  O   SER A  99     -73.152  86.797 -50.334  0.00  0.00      PROA O  
ATOM    815  CB  SER A  99     -71.322  85.999 -52.906  0.00  0.00      PROA C  
ATOM    816  OG  SER A  99     -70.425  85.877 -51.797  0.00  0.00      PROA O  
ATOM    817  N   LEU A 100     -74.318  85.527 -51.755  0.00  0.00      PROA N  
ATOM    818  CA  LEU A 100     -74.955  84.764 -50.695  0.00  0.00      PROA C  
ATOM    819  C   LEU A 100     -74.138  83.497 -50.472  0.00  0.00      PROA C  
ATOM    820  O   LEU A 100     -73.980  82.656 -51.360  0.00  0.00      PROA O  
ATOM    821  CB  LEU A 100     -76.455  84.448 -50.959  0.00  0.00      PROA C  
ATOM    822  CG  LEU A 100     -77.437  85.567 -50.527  0.00  0.00      PROA C  
ATOM    823  CD1 LEU A 100     -77.197  86.911 -51.230  0.00  0.00      PROA C  
ATOM    824  CD2 LEU A 100     -78.891  85.124 -50.749  0.00  0.00      PROA C  
ATOM    825  N   GLY A 101     -73.564  83.348 -49.259  0.00  0.00      PROA N  
ATOM    826  CA  GLY A 101     -72.540  82.346 -48.973  0.00  0.00      PROA C  
ATOM    827  C   GLY A 101     -71.193  82.626 -49.621  0.00  0.00      PROA C  
ATOM    828  O   GLY A 101     -71.007  83.641 -50.300  0.00  0.00      PROA O  
ATOM    829  N   PRO A 102     -70.212  81.761 -49.393  0.00  0.00      PROA N  
ATOM    830  CA  PRO A 102     -68.817  82.000 -49.756  0.00  0.00      PROA C  
ATOM    831  C   PRO A 102     -68.498  81.812 -51.234  0.00  0.00      PROA C  
ATOM    832  O   PRO A 102     -67.324  81.670 -51.570  0.00  0.00      PROA O  
ATOM    833  CB  PRO A 102     -68.073  80.976 -48.877  0.00  0.00      PROA C  
ATOM    834  CG  PRO A 102     -69.040  79.800 -48.764  0.00  0.00      PROA C  
ATOM    835  CD  PRO A 102     -70.387  80.508 -48.645  0.00  0.00      PROA C  
ATOM    836  N   SER A 103     -69.468  81.825 -52.165  0.00  0.00      PROA N  
ATOM    837  CA  SER A 103     -69.135  81.653 -53.570  0.00  0.00      PROA C  
ATOM    838  C   SER A 103     -70.036  82.462 -54.479  0.00  0.00      PROA C  
ATOM    839  O   SER A 103     -71.244  82.573 -54.275  0.00  0.00      PROA O  
ATOM    840  CB  SER A 103     -69.109  80.159 -54.008  0.00  0.00      PROA C  
ATOM    841  OG  SER A 103     -68.714  79.982 -55.375  0.00  0.00      PROA O  
ATOM    842  N   LEU A 104     -69.429  83.064 -55.517  0.00  0.00      PROA N  
ATOM    843  CA  LEU A 104     -70.101  83.831 -56.541  0.00  0.00      PROA C  
ATOM    844  C   LEU A 104     -69.730  83.252 -57.893  0.00  0.00      PROA C  
ATOM    845  O   LEU A 104     -68.572  82.938 -58.162  0.00  0.00      PROA O  
ATOM    846  CB  LEU A 104     -69.688  85.324 -56.483  0.00  0.00      PROA C  
ATOM    847  CG  LEU A 104     -70.420  86.273 -57.458  0.00  0.00      PROA C  
ATOM    848  CD1 LEU A 104     -71.946  86.220 -57.297  0.00  0.00      PROA C  
ATOM    849  CD2 LEU A 104     -69.934  87.718 -57.264  0.00  0.00      PROA C  
ATOM    850  N   LYS A 105     -70.714  83.078 -58.784  0.00  0.00      PROA N  
ATOM    851  CA  LYS A 105     -70.498  82.608 -60.131  0.00  0.00      PROA C  
ATOM    852  C   LYS A 105     -70.857  83.768 -61.046  0.00  0.00      PROA C  
ATOM    853  O   LYS A 105     -71.947  84.341 -60.975  0.00  0.00      PROA O  
ATOM    854  CB  LYS A 105     -71.374  81.357 -60.414  0.00  0.00      PROA C  
ATOM    855  CG  LYS A 105     -70.626  80.162 -61.031  0.00  0.00      PROA C  
ATOM    856  CD  LYS A 105     -70.240  80.369 -62.509  0.00  0.00      PROA C  
ATOM    857  CE  LYS A 105     -69.608  79.138 -63.190  0.00  0.00      PROA C  
ATOM    858  NZ  LYS A 105     -70.576  78.015 -63.302  0.00  0.00      PROA N1+
ATOM    859  N   VAL A 106     -69.914  84.160 -61.913  0.00  0.00      PROA N  
ATOM    860  CA  VAL A 106     -70.064  85.291 -62.805  0.00  0.00      PROA C  
ATOM    861  C   VAL A 106     -70.057  84.747 -64.218  0.00  0.00      PROA C  
ATOM    862  O   VAL A 106     -69.188  83.960 -64.591  0.00  0.00      PROA O  
ATOM    863  CB  VAL A 106     -68.960  86.326 -62.609  0.00  0.00      PROA C  
ATOM    864  CG1 VAL A 106     -69.153  87.518 -63.571  0.00  0.00      PROA C  
ATOM    865  CG2 VAL A 106     -68.984  86.799 -61.141  0.00  0.00      PROA C  
ATOM    866  N   THR A 107     -71.059  85.112 -65.034  0.00  0.00      PROA N  
ATOM    867  CA  THR A 107     -71.195  84.639 -66.410  0.00  0.00      PROA C  
ATOM    868  C   THR A 107     -71.218  85.824 -67.342  0.00  0.00      PROA C  
ATOM    869  O   THR A 107     -71.978  86.766 -67.132  0.00  0.00      PROA O  
ATOM    870  CB  THR A 107     -72.472  83.831 -66.650  0.00  0.00      PROA C  
ATOM    871  CG2 THR A 107     -72.602  83.355 -68.109  0.00  0.00      PROA C  
ATOM    872  OG1 THR A 107     -72.486  82.669 -65.828  0.00  0.00      PROA O  
ATOM    873  N   PHE A 108     -70.401  85.803 -68.407  0.00  0.00      PROA N  
ATOM    874  CA  PHE A 108     -70.407  86.797 -69.459  0.00  0.00      PROA C  
ATOM    875  C   PHE A 108     -70.866  86.139 -70.755  0.00  0.00      PROA C  
ATOM    876  O   PHE A 108     -70.388  85.068 -71.138  0.00  0.00      PROA O  
ATOM    877  CB  PHE A 108     -69.005  87.459 -69.608  0.00  0.00      PROA C  
ATOM    878  CG  PHE A 108     -68.903  88.408 -70.781  0.00  0.00      PROA C  
ATOM    879  CD1 PHE A 108     -69.600  89.628 -70.766  0.00  0.00      PROA C  
ATOM    880  CD2 PHE A 108     -68.109  88.095 -71.899  0.00  0.00      PROA C  
ATOM    881  CE1 PHE A 108     -69.510  90.518 -71.843  0.00  0.00      PROA C  
ATOM    882  CE2 PHE A 108     -68.028  88.977 -72.985  0.00  0.00      PROA C  
ATOM    883  CZ  PHE A 108     -68.725  90.191 -72.954  0.00  0.00      PROA C  
ATOM    884  N   HIS A 109     -71.826  86.771 -71.449  0.00  0.00      PROA N  
ATOM    885  CA  HIS A 109     -72.387  86.250 -72.675  0.00  0.00      PROA C  
ATOM    886  C   HIS A 109     -72.651  87.380 -73.649  0.00  0.00      PROA C  
ATOM    887  O   HIS A 109     -73.056  88.479 -73.265  0.00  0.00      PROA O  
ATOM    888  CB  HIS A 109     -73.714  85.491 -72.429  0.00  0.00      PROA C  
ATOM    889  CG  HIS A 109     -74.404  84.998 -73.678  0.00  0.00      PROA C  
ATOM    890  CD2 HIS A 109     -75.569  85.402 -74.261  0.00  0.00      PROA C  
ATOM    891  ND1 HIS A 109     -73.980  83.913 -74.411  0.00  0.00      PROA N  
ATOM    892  CE1 HIS A 109     -74.882  83.712 -75.400  0.00  0.00      PROA C  
ATOM    893  NE2 HIS A 109     -75.871  84.590 -75.350  0.00  0.00      PROA N  
ATOM    894  N   SER A 110     -72.425  87.131 -74.949  0.00  0.00      PROA N  
ATOM    895  CA  SER A 110     -72.745  88.081 -75.997  0.00  0.00      PROA C  
ATOM    896  C   SER A 110     -73.157  87.339 -77.256  0.00  0.00      PROA C  
ATOM    897  O   SER A 110     -72.647  86.252 -77.544  0.00  0.00      PROA O  
ATOM    898  CB  SER A 110     -71.581  89.065 -76.298  0.00  0.00      PROA C  
ATOM    899  OG  SER A 110     -71.889  89.959 -77.364  0.00  0.00      PROA O  
ATOM    900  N   ASP A 111     -74.118  87.893 -78.025  0.00  0.00      PROA N  
ATOM    901  CA  ASP A 111     -74.658  87.255 -79.212  0.00  0.00      PROA C  
ATOM    902  C   ASP A 111     -73.852  87.568 -80.492  0.00  0.00      PROA C  
ATOM    903  O   ASP A 111     -72.640  87.788 -80.470  0.00  0.00      PROA O  
ATOM    904  CB  ASP A 111     -76.207  87.467 -79.333  0.00  0.00      PROA C  
ATOM    905  CG  ASP A 111     -76.691  88.762 -79.984  0.00  0.00      PROA C  
ATOM    906  OD1 ASP A 111     -75.945  89.771 -80.042  0.00  0.00      PROA O  
ATOM    907  OD2 ASP A 111     -77.876  88.778 -80.416  0.00  0.00      PROA O1-
ATOM    908  N   TYR A 112     -74.509  87.520 -81.669  0.00  0.00      PROA N  
ATOM    909  CA  TYR A 112     -73.859  87.517 -82.962  0.00  0.00      PROA C  
ATOM    910  C   TYR A 112     -73.352  88.870 -83.473  0.00  0.00      PROA C  
ATOM    911  O   TYR A 112     -72.485  88.904 -84.347  0.00  0.00      PROA O  
ATOM    912  CB  TYR A 112     -74.774  86.842 -84.032  0.00  0.00      PROA C  
ATOM    913  CG  TYR A 112     -76.093  87.545 -84.249  0.00  0.00      PROA C  
ATOM    914  CD1 TYR A 112     -77.242  87.166 -83.532  0.00  0.00      PROA C  
ATOM    915  CD2 TYR A 112     -76.211  88.535 -85.240  0.00  0.00      PROA C  
ATOM    916  CE1 TYR A 112     -78.474  87.793 -83.772  0.00  0.00      PROA C  
ATOM    917  CE2 TYR A 112     -77.439  89.167 -85.479  0.00  0.00      PROA C  
ATOM    918  CZ  TYR A 112     -78.570  88.798 -84.742  0.00  0.00      PROA C  
ATOM    919  OH  TYR A 112     -79.804  89.434 -84.993  0.00  0.00      PROA O  
ATOM    920  N   SER A 113     -73.851  90.020 -82.974  0.00  0.00      PROA N  
ATOM    921  CA  SER A 113     -73.436  91.308 -83.526  0.00  0.00      PROA C  
ATOM    922  C   SER A 113     -73.616  92.458 -82.544  0.00  0.00      PROA C  
ATOM    923  O   SER A 113     -74.538  92.475 -81.728  0.00  0.00      PROA O  
ATOM    924  CB  SER A 113     -74.201  91.644 -84.850  0.00  0.00      PROA C  
ATOM    925  OG  SER A 113     -73.744  92.837 -85.504  0.00  0.00      PROA O  
ATOM    926  N   ASN A 114     -72.744  93.486 -82.651  0.00  0.00      PROA N  
ATOM    927  CA  ASN A 114     -72.819  94.716 -81.880  0.00  0.00      PROA C  
ATOM    928  C   ASN A 114     -73.053  95.873 -82.846  0.00  0.00      PROA C  
ATOM    929  O   ASN A 114     -72.279  96.082 -83.782  0.00  0.00      PROA O  
ATOM    930  CB  ASN A 114     -71.493  95.017 -81.121  0.00  0.00      PROA C  
ATOM    931  CG  ASN A 114     -71.167  93.968 -80.058  0.00  0.00      PROA C  
ATOM    932  ND2 ASN A 114     -69.934  94.073 -79.503  0.00  0.00      PROA N  
ATOM    933  OD1 ASN A 114     -71.944  93.079 -79.711  0.00  0.00      PROA O  
ATOM    934  N   GLU A 115     -74.130  96.660 -82.657  0.00  0.00      PROA N  
ATOM    935  CA  GLU A 115     -74.449  97.834 -83.453  0.00  0.00      PROA C  
ATOM    936  C   GLU A 115     -73.377  98.921 -83.438  0.00  0.00      PROA C  
ATOM    937  O   GLU A 115     -73.041  99.504 -84.472  0.00  0.00      PROA O  
ATOM    938  CB  GLU A 115     -75.812  98.440 -83.020  0.00  0.00      PROA C  
ATOM    939  CG  GLU A 115     -77.047  97.582 -83.414  0.00  0.00      PROA C  
ATOM    940  CD  GLU A 115     -77.300  96.339 -82.557  0.00  0.00      PROA C  
ATOM    941  OE1 GLU A 115     -76.598  96.108 -81.539  0.00  0.00      PROA O  
ATOM    942  OE2 GLU A 115     -78.236  95.571 -82.918  0.00  0.00      PROA O1-
ATOM    943  N   LYS A 116     -72.790  99.193 -82.261  0.00  0.00      PROA N  
ATOM    944  CA  LYS A 116     -71.678 100.108 -82.123  0.00  0.00      PROA C  
ATOM    945  C   LYS A 116     -70.629  99.481 -81.211  0.00  0.00      PROA C  
ATOM    946  O   LYS A 116     -70.948  98.541 -80.479  0.00  0.00      PROA O  
ATOM    947  CB  LYS A 116     -72.131 101.501 -81.604  0.00  0.00      PROA C  
ATOM    948  CG  LYS A 116     -72.946 101.500 -80.299  0.00  0.00      PROA C  
ATOM    949  CD  LYS A 116     -73.213 102.943 -79.821  0.00  0.00      PROA C  
ATOM    950  CE  LYS A 116     -74.055 103.079 -78.541  0.00  0.00      PROA C  
ATOM    951  NZ  LYS A 116     -75.478 102.734 -78.789  0.00  0.00      PROA N1+
ATOM    952  N   PRO A 117     -69.370  99.914 -81.240  0.00  0.00      PROA N  
ATOM    953  CA  PRO A 117     -68.367  99.622 -80.219  0.00  0.00      PROA C  
ATOM    954  C   PRO A 117     -68.825  99.603 -78.759  0.00  0.00      PROA C  
ATOM    955  O   PRO A 117     -69.247 100.638 -78.240  0.00  0.00      PROA O  
ATOM    956  CB  PRO A 117     -67.308 100.699 -80.493  0.00  0.00      PROA C  
ATOM    957  CG  PRO A 117     -67.318 100.819 -82.016  0.00  0.00      PROA C  
ATOM    958  CD  PRO A 117     -68.809 100.727 -82.329  0.00  0.00      PROA C  
ATOM    959  N   PHE A 118     -68.680  98.459 -78.064  0.00  0.00      PROA N  
ATOM    960  CA  PHE A 118     -68.960  98.339 -76.644  0.00  0.00      PROA C  
ATOM    961  C   PHE A 118     -67.703  97.835 -75.958  0.00  0.00      PROA C  
ATOM    962  O   PHE A 118     -67.168  96.779 -76.298  0.00  0.00      PROA O  
ATOM    963  CB  PHE A 118     -70.139  97.375 -76.344  0.00  0.00      PROA C  
ATOM    964  CG  PHE A 118     -71.440  97.910 -76.878  0.00  0.00      PROA C  
ATOM    965  CD1 PHE A 118     -72.008  99.068 -76.320  0.00  0.00      PROA C  
ATOM    966  CD2 PHE A 118     -72.144  97.233 -77.887  0.00  0.00      PROA C  
ATOM    967  CE1 PHE A 118     -73.237  99.558 -76.779  0.00  0.00      PROA C  
ATOM    968  CE2 PHE A 118     -73.364  97.729 -78.367  0.00  0.00      PROA C  
ATOM    969  CZ  PHE A 118     -73.912  98.891 -77.811  0.00  0.00      PROA C  
ATOM    970  N   THR A 119     -67.162  98.606 -74.994  0.00  0.00      PROA N  
ATOM    971  CA  THR A 119     -65.929  98.268 -74.281  0.00  0.00      PROA C  
ATOM    972  C   THR A 119     -66.003  96.972 -73.497  0.00  0.00      PROA C  
ATOM    973  O   THR A 119     -65.070  96.170 -73.523  0.00  0.00      PROA O  
ATOM    974  CB  THR A 119     -65.418  99.362 -73.344  0.00  0.00      PROA C  
ATOM    975  CG2 THR A 119     -64.865 100.518 -74.189  0.00  0.00      PROA C  
ATOM    976  OG1 THR A 119     -66.474  99.897 -72.564  0.00  0.00      PROA O  
ATOM    977  N   GLY A 120     -67.131  96.723 -72.800  0.00  0.00      PROA N  
ATOM    978  CA  GLY A 120     -67.314  95.575 -71.927  0.00  0.00      PROA C  
ATOM    979  C   GLY A 120     -67.321  95.973 -70.484  0.00  0.00      PROA C  
ATOM    980  O   GLY A 120     -67.615  97.115 -70.130  0.00  0.00      PROA O  
ATOM    981  N   PHE A 121     -67.018  95.019 -69.596  0.00  0.00      PROA N  
ATOM    982  CA  PHE A 121     -66.998  95.258 -68.172  0.00  0.00      PROA C  
ATOM    983  C   PHE A 121     -65.585  95.051 -67.637  0.00  0.00      PROA C  
ATOM    984  O   PHE A 121     -64.809  94.224 -68.121  0.00  0.00      PROA O  
ATOM    985  CB  PHE A 121     -68.049  94.383 -67.414  0.00  0.00      PROA C  
ATOM    986  CG  PHE A 121     -67.609  92.970 -67.104  0.00  0.00      PROA C  
ATOM    987  CD1 PHE A 121     -67.778  91.934 -68.035  0.00  0.00      PROA C  
ATOM    988  CD2 PHE A 121     -67.043  92.669 -65.852  0.00  0.00      PROA C  
ATOM    989  CE1 PHE A 121     -67.353  90.632 -67.741  0.00  0.00      PROA C  
ATOM    990  CE2 PHE A 121     -66.634  91.368 -65.546  0.00  0.00      PROA C  
ATOM    991  CZ  PHE A 121     -66.781  90.349 -66.494  0.00  0.00      PROA C  
ATOM    992  N   GLU A 122     -65.247  95.824 -66.594  0.00  0.00      PROA N  
ATOM    993  CA  GLU A 122     -64.111  95.589 -65.738  0.00  0.00      PROA C  
ATOM    994  C   GLU A 122     -64.592  95.612 -64.300  0.00  0.00      PROA C  
ATOM    995  O   GLU A 122     -65.101  96.623 -63.812  0.00  0.00      PROA O  
ATOM    996  CB  GLU A 122     -62.990  96.628 -65.982  0.00  0.00      PROA C  
ATOM    997  CG  GLU A 122     -61.811  96.556 -64.987  0.00  0.00      PROA C  
ATOM    998  CD  GLU A 122     -60.583  97.326 -65.483  0.00  0.00      PROA C  
ATOM    999  OE1 GLU A 122     -60.668  98.574 -65.642  0.00  0.00      PROA O  
ATOM   1000  OE2 GLU A 122     -59.515  96.687 -65.703  0.00  0.00      PROA O1-
ATOM   1001  N   ALA A 123     -64.483  94.475 -63.596  0.00  0.00      PROA N  
ATOM   1002  CA  ALA A 123     -64.983  94.309 -62.253  0.00  0.00      PROA C  
ATOM   1003  C   ALA A 123     -63.896  93.783 -61.343  0.00  0.00      PROA C  
ATOM   1004  O   ALA A 123     -63.102  92.916 -61.705  0.00  0.00      PROA O  
ATOM   1005  CB  ALA A 123     -66.173  93.335 -62.211  0.00  0.00      PROA C  
ATOM   1006  N   PHE A 124     -63.832  94.299 -60.113  0.00  0.00      PROA N  
ATOM   1007  CA  PHE A 124     -62.864  93.869 -59.130  0.00  0.00      PROA C  
ATOM   1008  C   PHE A 124     -63.645  93.158 -58.046  0.00  0.00      PROA C  
ATOM   1009  O   PHE A 124     -64.699  93.624 -57.605  0.00  0.00      PROA O  
ATOM   1010  CB  PHE A 124     -62.078  95.053 -58.501  0.00  0.00      PROA C  
ATOM   1011  CG  PHE A 124     -61.365  95.931 -59.505  0.00  0.00      PROA C  
ATOM   1012  CD1 PHE A 124     -61.009  95.509 -60.802  0.00  0.00      PROA C  
ATOM   1013  CD2 PHE A 124     -61.012  97.234 -59.115  0.00  0.00      PROA C  
ATOM   1014  CE1 PHE A 124     -60.404  96.391 -61.704  0.00  0.00      PROA C  
ATOM   1015  CE2 PHE A 124     -60.385  98.111 -60.003  0.00  0.00      PROA C  
ATOM   1016  CZ  PHE A 124     -60.103  97.696 -61.309  0.00  0.00      PROA C  
ATOM   1017  N   TYR A 125     -63.161  91.985 -57.605  0.00  0.00      PROA N  
ATOM   1018  CA  TYR A 125     -63.813  91.241 -56.552  0.00  0.00      PROA C  
ATOM   1019  C   TYR A 125     -62.874  91.126 -55.370  0.00  0.00      PROA C  
ATOM   1020  O   TYR A 125     -61.679  90.837 -55.476  0.00  0.00      PROA O  
ATOM   1021  CB  TYR A 125     -64.386  89.864 -56.995  0.00  0.00      PROA C  
ATOM   1022  CG  TYR A 125     -63.334  88.893 -57.459  0.00  0.00      PROA C  
ATOM   1023  CD1 TYR A 125     -62.931  88.874 -58.803  0.00  0.00      PROA C  
ATOM   1024  CD2 TYR A 125     -62.786  87.952 -56.569  0.00  0.00      PROA C  
ATOM   1025  CE1 TYR A 125     -61.985  87.943 -59.251  0.00  0.00      PROA C  
ATOM   1026  CE2 TYR A 125     -61.825  87.033 -57.008  0.00  0.00      PROA C  
ATOM   1027  CZ  TYR A 125     -61.422  87.034 -58.350  0.00  0.00      PROA C  
ATOM   1028  OH  TYR A 125     -60.399  86.163 -58.770  0.00  0.00      PROA O  
ATOM   1029  N   ALA A 126     -63.438  91.393 -54.193  0.00  0.00      PROA N  
ATOM   1030  CA  ALA A 126     -62.765  91.306 -52.936  0.00  0.00      PROA C  
ATOM   1031  C   ALA A 126     -63.555  90.337 -52.096  0.00  0.00      PROA C  
ATOM   1032  O   ALA A 126     -64.720  90.574 -51.776  0.00  0.00      PROA O  
ATOM   1033  CB  ALA A 126     -62.780  92.692 -52.256  0.00  0.00      PROA C  
ATOM   1034  N   ALA A 127     -62.973  89.196 -51.693  0.00  0.00      PROA N  
ATOM   1035  CA  ALA A 127     -63.559  88.484 -50.584  0.00  0.00      PROA C  
ATOM   1036  C   ALA A 127     -63.392  89.291 -49.286  0.00  0.00      PROA C  
ATOM   1037  O   ALA A 127     -62.354  89.908 -49.036  0.00  0.00      PROA O  
ATOM   1038  CB  ALA A 127     -63.035  87.046 -50.518  0.00  0.00      PROA C  
ATOM   1039  N   GLU A 128     -64.452  89.345 -48.474  0.00  0.00      PROA N  
ATOM   1040  CA  GLU A 128     -64.552  90.135 -47.276  0.00  0.00      PROA C  
ATOM   1041  C   GLU A 128     -65.119  89.258 -46.177  0.00  0.00      PROA C  
ATOM   1042  O   GLU A 128     -65.768  88.236 -46.414  0.00  0.00      PROA O  
ATOM   1043  CB  GLU A 128     -65.482  91.374 -47.465  0.00  0.00      PROA C  
ATOM   1044  CG  GLU A 128     -66.964  91.041 -47.812  0.00  0.00      PROA C  
ATOM   1045  CD  GLU A 128     -67.986  92.134 -47.489  0.00  0.00      PROA C  
ATOM   1046  OE1 GLU A 128     -67.626  93.269 -47.079  0.00  0.00      PROA O  
ATOM   1047  OE2 GLU A 128     -69.204  91.831 -47.634  0.00  0.00      PROA O1-
ATOM   1048  N   ASP A 129     -64.874  89.633 -44.913  0.00  0.00      PROA N  
ATOM   1049  CA  ASP A 129     -65.536  89.021 -43.787  0.00  0.00      PROA C  
ATOM   1050  C   ASP A 129     -67.049  89.309 -43.768  0.00  0.00      PROA C  
ATOM   1051  O   ASP A 129     -67.483  90.432 -44.043  0.00  0.00      PROA O  
ATOM   1052  CB  ASP A 129     -64.834  89.517 -42.506  0.00  0.00      PROA C  
ATOM   1053  CG  ASP A 129     -65.358  88.793 -41.276  0.00  0.00      PROA C  
ATOM   1054  OD1 ASP A 129     -65.564  87.550 -41.346  0.00  0.00      PROA O  
ATOM   1055  OD2 ASP A 129     -65.486  89.467 -40.219  0.00  0.00      PROA O1-
ATOM   1056  N   VAL A 130     -67.903  88.318 -43.431  0.00  0.00      PROA N  
ATOM   1057  CA  VAL A 130     -69.322  88.581 -43.243  0.00  0.00      PROA C  
ATOM   1058  C   VAL A 130     -69.560  89.238 -41.892  0.00  0.00      PROA C  
ATOM   1059  O   VAL A 130     -69.286  88.666 -40.834  0.00  0.00      PROA O  
ATOM   1060  CB  VAL A 130     -70.227  87.355 -43.359  0.00  0.00      PROA C  
ATOM   1061  CG1 VAL A 130     -71.709  87.755 -43.178  0.00  0.00      PROA C  
ATOM   1062  CG2 VAL A 130     -70.061  86.744 -44.756  0.00  0.00      PROA C  
ATOM   1063  N   ASP A 131     -70.103  90.473 -41.892  0.00  0.00      PROA N  
ATOM   1064  CA  ASP A 131     -70.469  91.156 -40.673  0.00  0.00      PROA C  
ATOM   1065  C   ASP A 131     -71.859  90.680 -40.230  0.00  0.00      PROA C  
ATOM   1066  O   ASP A 131     -72.893  91.256 -40.568  0.00  0.00      PROA O  
ATOM   1067  CB  ASP A 131     -70.355  92.695 -40.888  0.00  0.00      PROA C  
ATOM   1068  CG  ASP A 131     -70.344  93.474 -39.586  0.00  0.00      PROA C  
ATOM   1069  OD1 ASP A 131     -70.527  92.876 -38.496  0.00  0.00      PROA O  
ATOM   1070  OD2 ASP A 131     -70.087  94.708 -39.614  0.00  0.00      PROA O1-
ATOM   1071  N   GLU A 132     -71.917  89.575 -39.460  0.00  0.00      PROA N  
ATOM   1072  CA  GLU A 132     -73.164  88.954 -39.034  0.00  0.00      PROA C  
ATOM   1073  C   GLU A 132     -73.875  89.756 -37.948  0.00  0.00      PROA C  
ATOM   1074  O   GLU A 132     -75.084  89.645 -37.738  0.00  0.00      PROA O  
ATOM   1075  CB  GLU A 132     -72.892  87.516 -38.532  0.00  0.00      PROA C  
ATOM   1076  CG  GLU A 132     -72.428  86.533 -39.642  0.00  0.00      PROA C  
ATOM   1077  CD  GLU A 132     -73.550  85.970 -40.520  0.00  0.00      PROA C  
ATOM   1078  OE1 GLU A 132     -73.274  84.985 -41.261  0.00  0.00      PROA O  
ATOM   1079  OE2 GLU A 132     -74.704  86.475 -40.497  0.00  0.00      PROA O1-
ATOM   1080  N   CYS A 133     -73.125  90.650 -37.267  0.00  0.00      PROA N  
ATOM   1081  CA  CYS A 133     -73.661  91.625 -36.336  0.00  0.00      PROA C  
ATOM   1082  C   CYS A 133     -74.376  92.772 -37.028  0.00  0.00      PROA C  
ATOM   1083  O   CYS A 133     -75.143  93.492 -36.385  0.00  0.00      PROA O  
ATOM   1084  CB  CYS A 133     -72.533  92.270 -35.484  0.00  0.00      PROA C  
ATOM   1085  SG  CYS A 133     -72.099  91.293 -34.029  0.00  0.00      PROA S  
ATOM   1086  N   ARG A 134     -74.139  92.988 -38.341  0.00  0.00      PROA N  
ATOM   1087  CA  ARG A 134     -74.686  94.104 -39.091  0.00  0.00      PROA C  
ATOM   1088  C   ARG A 134     -76.202  94.229 -38.988  0.00  0.00      PROA C  
ATOM   1089  O   ARG A 134     -76.961  93.306 -39.295  0.00  0.00      PROA O  
ATOM   1090  CB  ARG A 134     -74.243  94.066 -40.577  0.00  0.00      PROA C  
ATOM   1091  CG  ARG A 134     -74.752  95.229 -41.458  0.00  0.00      PROA C  
ATOM   1092  CD  ARG A 134     -74.295  95.157 -42.925  0.00  0.00      PROA C  
ATOM   1093  NE  ARG A 134     -72.806  95.321 -42.943  0.00  0.00      PROA N  
ATOM   1094  CZ  ARG A 134     -72.055  95.242 -44.032  0.00  0.00      PROA C  
ATOM   1095  NH1 ARG A 134     -72.561  95.015 -45.224  0.00  0.00      PROA N1+
ATOM   1096  NH2 ARG A 134     -70.752  95.402 -43.928  0.00  0.00      PROA N  
ATOM   1097  N   THR A 135     -76.679  95.395 -38.511  0.00  0.00      PROA N  
ATOM   1098  CA  THR A 135     -78.097  95.593 -38.245  0.00  0.00      PROA C  
ATOM   1099  C   THR A 135     -78.761  96.179 -39.465  0.00  0.00      PROA C  
ATOM   1100  O   THR A 135     -78.678  97.377 -39.742  0.00  0.00      PROA O  
ATOM   1101  CB  THR A 135     -78.383  96.457 -37.019  0.00  0.00      PROA C  
ATOM   1102  CG2 THR A 135     -79.895  96.646 -36.790  0.00  0.00      PROA C  
ATOM   1103  OG1 THR A 135     -77.877  95.820 -35.848  0.00  0.00      PROA O  
ATOM   1104  N   SER A 136     -79.453  95.325 -40.239  0.00  0.00      PROA N  
ATOM   1105  CA  SER A 136     -80.371  95.768 -41.278  0.00  0.00      PROA C  
ATOM   1106  C   SER A 136     -81.761  95.863 -40.686  0.00  0.00      PROA C  
ATOM   1107  O   SER A 136     -82.137  95.095 -39.800  0.00  0.00      PROA O  
ATOM   1108  CB  SER A 136     -80.405  94.854 -42.532  0.00  0.00      PROA C  
ATOM   1109  OG  SER A 136     -79.142  94.864 -43.205  0.00  0.00      PROA O  
ATOM   1110  N   LEU A 137     -82.562  96.850 -41.134  0.00  0.00      PROA N  
ATOM   1111  CA  LEU A 137     -83.912  97.082 -40.642  0.00  0.00      PROA C  
ATOM   1112  C   LEU A 137     -84.854  95.901 -40.882  0.00  0.00      PROA C  
ATOM   1113  O   LEU A 137     -85.624  95.496 -40.007  0.00  0.00      PROA O  
ATOM   1114  CB  LEU A 137     -84.447  98.388 -41.299  0.00  0.00      PROA C  
ATOM   1115  CG  LEU A 137     -85.810  98.958 -40.822  0.00  0.00      PROA C  
ATOM   1116  CD1 LEU A 137     -87.030  98.303 -41.495  0.00  0.00      PROA C  
ATOM   1117  CD2 LEU A 137     -85.952  98.969 -39.292  0.00  0.00      PROA C  
ATOM   1118  N   GLY A 138     -84.789  95.303 -42.094  0.00  0.00      PROA N  
ATOM   1119  CA  GLY A 138     -85.719  94.272 -42.551  0.00  0.00      PROA C  
ATOM   1120  C   GLY A 138     -85.695  92.944 -41.829  0.00  0.00      PROA C  
ATOM   1121  O   GLY A 138     -86.749  92.390 -41.515  0.00  0.00      PROA O  
ATOM   1122  N   ASP A 139     -84.504  92.379 -41.559  0.00  0.00      PROA N  
ATOM   1123  CA  ASP A 139     -84.364  91.049 -40.986  0.00  0.00      PROA C  
ATOM   1124  C   ASP A 139     -83.920  91.067 -39.517  0.00  0.00      PROA C  
ATOM   1125  O   ASP A 139     -83.420  92.056 -38.974  0.00  0.00      PROA O  
ATOM   1126  CB  ASP A 139     -83.508  90.110 -41.896  0.00  0.00      PROA C  
ATOM   1127  CG  ASP A 139     -82.039  90.475 -42.070  0.00  0.00      PROA C  
ATOM   1128  OD1 ASP A 139     -81.561  91.517 -41.559  0.00  0.00      PROA O  
ATOM   1129  OD2 ASP A 139     -81.334  89.695 -42.770  0.00  0.00      PROA O1-
ATOM   1130  N   SER A 140     -84.171  89.947 -38.805  0.00  0.00      PROA N  
ATOM   1131  CA  SER A 140     -83.758  89.758 -37.416  0.00  0.00      PROA C  
ATOM   1132  C   SER A 140     -82.254  89.621 -37.221  0.00  0.00      PROA C  
ATOM   1133  O   SER A 140     -81.538  89.053 -38.047  0.00  0.00      PROA O  
ATOM   1134  CB  SER A 140     -84.445  88.548 -36.719  0.00  0.00      PROA C  
ATOM   1135  OG  SER A 140     -85.854  88.764 -36.575  0.00  0.00      PROA O  
ATOM   1136  N   VAL A 141     -81.730  90.132 -36.088  0.00  0.00      PROA N  
ATOM   1137  CA  VAL A 141     -80.373  89.869 -35.622  0.00  0.00      PROA C  
ATOM   1138  C   VAL A 141     -80.153  88.375 -35.277  0.00  0.00      PROA C  
ATOM   1139  O   VAL A 141     -81.086  87.747 -34.761  0.00  0.00      PROA O  
ATOM   1140  CB  VAL A 141     -80.006  90.811 -34.468  0.00  0.00      PROA C  
ATOM   1141  CG1 VAL A 141     -80.923  90.603 -33.245  0.00  0.00      PROA C  
ATOM   1142  CG2 VAL A 141     -78.520  90.685 -34.074  0.00  0.00      PROA C  
ATOM   1143  N   PRO A 142     -79.001  87.723 -35.523  0.00  0.00      PROA N  
ATOM   1144  CA  PRO A 142     -78.854  86.296 -35.227  0.00  0.00      PROA C  
ATOM   1145  C   PRO A 142     -78.788  86.000 -33.739  0.00  0.00      PROA C  
ATOM   1146  O   PRO A 142     -79.339  84.994 -33.291  0.00  0.00      PROA O  
ATOM   1147  CB  PRO A 142     -77.541  85.896 -35.925  0.00  0.00      PROA C  
ATOM   1148  CG  PRO A 142     -77.462  86.855 -37.112  0.00  0.00      PROA C  
ATOM   1149  CD  PRO A 142     -78.028  88.155 -36.536  0.00  0.00      PROA C  
ATOM   1150  N   CYS A 143     -78.094  86.843 -32.956  0.00  0.00      PROA N  
ATOM   1151  CA  CYS A 143     -77.969  86.662 -31.522  0.00  0.00      PROA C  
ATOM   1152  C   CYS A 143     -79.080  87.372 -30.768  0.00  0.00      PROA C  
ATOM   1153  O   CYS A 143     -79.391  88.536 -31.014  0.00  0.00      PROA O  
ATOM   1154  CB  CYS A 143     -76.615  87.177 -30.993  0.00  0.00      PROA C  
ATOM   1155  SG  CYS A 143     -75.206  86.328 -31.768  0.00  0.00      PROA S  
ATOM   1156  N   ASP A 144     -79.713  86.664 -29.815  0.00  0.00      PROA N  
ATOM   1157  CA  ASP A 144     -80.839  87.139 -29.033  0.00  0.00      PROA C  
ATOM   1158  C   ASP A 144     -80.548  88.402 -28.200  0.00  0.00      PROA C  
ATOM   1159  O   ASP A 144     -81.303  89.376 -28.226  0.00  0.00      PROA O  
ATOM   1160  CB  ASP A 144     -81.256  85.917 -28.177  0.00  0.00      PROA C  
ATOM   1161  CG  ASP A 144     -82.548  86.029 -27.388  0.00  0.00      PROA C  
ATOM   1162  OD1 ASP A 144     -83.439  86.855 -27.715  0.00  0.00      PROA O  
ATOM   1163  OD2 ASP A 144     -82.725  85.155 -26.497  0.00  0.00      PROA O1-
ATOM   1164  N   HIS A 145     -79.392  88.437 -27.501  0.00  0.00      PROA N  
ATOM   1165  CA  HIS A 145     -78.908  89.634 -26.825  0.00  0.00      PROA C  
ATOM   1166  C   HIS A 145     -77.682  90.211 -27.507  0.00  0.00      PROA C  
ATOM   1167  O   HIS A 145     -77.763  91.244 -28.172  0.00  0.00      PROA O  
ATOM   1168  CB  HIS A 145     -78.641  89.411 -25.315  0.00  0.00      PROA C  
ATOM   1169  CG  HIS A 145     -79.882  89.593 -24.480  0.00  0.00      PROA C  
ATOM   1170  CD2 HIS A 145     -80.736  90.653 -24.457  0.00  0.00      PROA C  
ATOM   1171  ND1 HIS A 145     -80.301  88.754 -23.467  0.00  0.00      PROA N  
ATOM   1172  CE1 HIS A 145     -81.375  89.341 -22.880  0.00  0.00      PROA C  
ATOM   1173  NE2 HIS A 145     -81.669  90.502 -23.440  0.00  0.00      PROA N  
ATOM   1174  N   TYR A 146     -76.506  89.574 -27.344  0.00  0.00      PROA N  
ATOM   1175  CA  TYR A 146     -75.241  90.140 -27.776  0.00  0.00      PROA C  
ATOM   1176  C   TYR A 146     -74.587  89.306 -28.858  0.00  0.00      PROA C  
ATOM   1177  O   TYR A 146     -74.499  88.083 -28.759  0.00  0.00      PROA O  
ATOM   1178  CB  TYR A 146     -74.245  90.244 -26.590  0.00  0.00      PROA C  
ATOM   1179  CG  TYR A 146     -74.699  91.177 -25.495  0.00  0.00      PROA C  
ATOM   1180  CD1 TYR A 146     -75.381  92.379 -25.768  0.00  0.00      PROA C  
ATOM   1181  CD2 TYR A 146     -74.343  90.894 -24.164  0.00  0.00      PROA C  
ATOM   1182  CE1 TYR A 146     -75.699  93.271 -24.736  0.00  0.00      PROA C  
ATOM   1183  CE2 TYR A 146     -74.638  91.797 -23.134  0.00  0.00      PROA C  
ATOM   1184  CZ  TYR A 146     -75.306  92.991 -23.425  0.00  0.00      PROA C  
ATOM   1185  OH  TYR A 146     -75.561  93.932 -22.406  0.00  0.00      PROA O  
ATOM   1186  N   CYS A 147     -74.091  89.966 -29.922  0.00  0.00      PROA N  
ATOM   1187  CA  CYS A 147     -73.369  89.317 -30.998  0.00  0.00      PROA C  
ATOM   1188  C   CYS A 147     -71.909  89.735 -30.982  0.00  0.00      PROA C  
ATOM   1189  O   CYS A 147     -71.558  90.897 -30.756  0.00  0.00      PROA O  
ATOM   1190  CB  CYS A 147     -73.992  89.604 -32.400  0.00  0.00      PROA C  
ATOM   1191  SG  CYS A 147     -73.831  91.330 -32.964  0.00  0.00      PROA S  
ATOM   1192  N   HIS A 148     -71.014  88.773 -31.243  0.00  0.00      PROA N  
ATOM   1193  CA  HIS A 148     -69.604  89.030 -31.420  0.00  0.00      PROA C  
ATOM   1194  C   HIS A 148     -69.249  88.605 -32.822  0.00  0.00      PROA C  
ATOM   1195  O   HIS A 148     -69.331  87.428 -33.171  0.00  0.00      PROA O  
ATOM   1196  CB  HIS A 148     -68.753  88.194 -30.444  0.00  0.00      PROA C  
ATOM   1197  CG  HIS A 148     -69.292  88.250 -29.053  0.00  0.00      PROA C  
ATOM   1198  CD2 HIS A 148     -70.026  87.327 -28.376  0.00  0.00      PROA C  
ATOM   1199  ND1 HIS A 148     -69.070  89.277 -28.166  0.00  0.00      PROA N  
ATOM   1200  CE1 HIS A 148     -69.691  88.947 -27.011  0.00  0.00      PROA C  
ATOM   1201  NE2 HIS A 148     -70.281  87.771 -27.092  0.00  0.00      PROA N  
ATOM   1202  N   ASN A 149     -68.856  89.557 -33.679  0.00  0.00      PROA N  
ATOM   1203  CA  ASN A 149     -68.366  89.249 -35.004  0.00  0.00      PROA C  
ATOM   1204  C   ASN A 149     -66.880  88.871 -34.952  0.00  0.00      PROA C  
ATOM   1205  O   ASN A 149     -66.156  89.249 -34.033  0.00  0.00      PROA O  
ATOM   1206  CB  ASN A 149     -68.680  90.439 -35.947  0.00  0.00      PROA C  
ATOM   1207  CG  ASN A 149     -68.144  90.265 -37.366  0.00  0.00      PROA C  
ATOM   1208  ND2 ASN A 149     -68.549  89.175 -38.051  0.00  0.00      PROA N  
ATOM   1209  OD1 ASN A 149     -67.361  91.096 -37.832  0.00  0.00      PROA O  
ATOM   1210  N   TYR A 150     -66.401  88.089 -35.926  0.00  0.00      PROA N  
ATOM   1211  CA  TYR A 150     -65.018  87.695 -36.022  0.00  0.00      PROA C  
ATOM   1212  C   TYR A 150     -64.735  87.235 -37.443  0.00  0.00      PROA C  
ATOM   1213  O   TYR A 150     -65.677  86.958 -38.187  0.00  0.00      PROA O  
ATOM   1214  CB  TYR A 150     -64.676  86.574 -35.007  0.00  0.00      PROA C  
ATOM   1215  CG  TYR A 150     -65.630  85.392 -34.997  0.00  0.00      PROA C  
ATOM   1216  CD1 TYR A 150     -65.602  84.442 -36.028  0.00  0.00      PROA C  
ATOM   1217  CD2 TYR A 150     -66.412  85.112 -33.862  0.00  0.00      PROA C  
ATOM   1218  CE1 TYR A 150     -66.241  83.202 -35.893  0.00  0.00      PROA C  
ATOM   1219  CE2 TYR A 150     -67.027  83.864 -33.711  0.00  0.00      PROA C  
ATOM   1220  CZ  TYR A 150     -66.946  82.907 -34.727  0.00  0.00      PROA C  
ATOM   1221  OH  TYR A 150     -67.629  81.679 -34.613  0.00  0.00      PROA O  
ATOM   1222  N   LEU A 151     -63.440  87.104 -37.847  0.00  0.00      PROA N  
ATOM   1223  CA  LEU A 151     -63.085  86.535 -39.147  0.00  0.00      PROA C  
ATOM   1224  C   LEU A 151     -63.670  85.156 -39.399  0.00  0.00      PROA C  
ATOM   1225  O   LEU A 151     -63.272  84.157 -38.798  0.00  0.00      PROA O  
ATOM   1226  CB  LEU A 151     -61.552  86.406 -39.429  0.00  0.00      PROA C  
ATOM   1227  CG  LEU A 151     -60.808  87.664 -39.926  0.00  0.00      PROA C  
ATOM   1228  CD1 LEU A 151     -61.730  88.681 -40.608  0.00  0.00      PROA C  
ATOM   1229  CD2 LEU A 151     -60.012  88.299 -38.791  0.00  0.00      PROA C  
ATOM   1230  N   GLY A 152     -64.622  85.079 -40.335  0.00  0.00      PROA N  
ATOM   1231  CA  GLY A 152     -65.246  83.838 -40.738  0.00  0.00      PROA C  
ATOM   1232  C   GLY A 152     -66.373  83.381 -39.846  0.00  0.00      PROA C  
ATOM   1233  O   GLY A 152     -66.670  82.186 -39.791  0.00  0.00      PROA O  
ATOM   1234  N   GLY A 153     -67.063  84.301 -39.139  0.00  0.00      PROA N  
ATOM   1235  CA  GLY A 153     -68.293  83.952 -38.433  0.00  0.00      PROA C  
ATOM   1236  C   GLY A 153     -68.695  84.861 -37.294  0.00  0.00      PROA C  
ATOM   1237  O   GLY A 153     -68.419  86.061 -37.254  0.00  0.00      PROA O  
ATOM   1238  N   TYR A 154     -69.425  84.272 -36.330  0.00  0.00      PROA N  
ATOM   1239  CA  TYR A 154     -70.000  84.970 -35.202  0.00  0.00      PROA C  
ATOM   1240  C   TYR A 154     -70.170  84.004 -34.041  0.00  0.00      PROA C  
ATOM   1241  O   TYR A 154     -70.219  82.783 -34.209  0.00  0.00      PROA O  
ATOM   1242  CB  TYR A 154     -71.383  85.620 -35.539  0.00  0.00      PROA C  
ATOM   1243  CG  TYR A 154     -72.486  84.632 -35.897  0.00  0.00      PROA C  
ATOM   1244  CD1 TYR A 154     -72.444  83.923 -37.110  0.00  0.00      PROA C  
ATOM   1245  CD2 TYR A 154     -73.598  84.440 -35.051  0.00  0.00      PROA C  
ATOM   1246  CE1 TYR A 154     -73.467  83.041 -37.469  0.00  0.00      PROA C  
ATOM   1247  CE2 TYR A 154     -74.628  83.551 -35.406  0.00  0.00      PROA C  
ATOM   1248  CZ  TYR A 154     -74.560  82.854 -36.621  0.00  0.00      PROA C  
ATOM   1249  OH  TYR A 154     -75.569  81.958 -37.031  0.00  0.00      PROA O  
ATOM   1250  N   TYR A 155     -70.262  84.533 -32.813  0.00  0.00      PROA N  
ATOM   1251  CA  TYR A 155     -70.786  83.768 -31.703  0.00  0.00      PROA C  
ATOM   1252  C   TYR A 155     -71.607  84.751 -30.892  0.00  0.00      PROA C  
ATOM   1253  O   TYR A 155     -71.520  85.969 -31.065  0.00  0.00      PROA O  
ATOM   1254  CB  TYR A 155     -69.710  82.980 -30.872  0.00  0.00      PROA C  
ATOM   1255  CG  TYR A 155     -69.017  83.732 -29.754  0.00  0.00      PROA C  
ATOM   1256  CD1 TYR A 155     -68.053  84.715 -30.024  0.00  0.00      PROA C  
ATOM   1257  CD2 TYR A 155     -69.297  83.415 -28.411  0.00  0.00      PROA C  
ATOM   1258  CE1 TYR A 155     -67.423  85.409 -28.978  0.00  0.00      PROA C  
ATOM   1259  CE2 TYR A 155     -68.660  84.094 -27.365  0.00  0.00      PROA C  
ATOM   1260  CZ  TYR A 155     -67.733  85.100 -27.648  0.00  0.00      PROA C  
ATOM   1261  OH  TYR A 155     -67.140  85.820 -26.590  0.00  0.00      PROA O  
ATOM   1262  N   CYS A 156     -72.472  84.224 -30.016  0.00  0.00      PROA N  
ATOM   1263  CA  CYS A 156     -73.391  85.023 -29.238  0.00  0.00      PROA C  
ATOM   1264  C   CYS A 156     -73.030  84.966 -27.766  0.00  0.00      PROA C  
ATOM   1265  O   CYS A 156     -72.422  84.007 -27.287  0.00  0.00      PROA O  
ATOM   1266  CB  CYS A 156     -74.848  84.519 -29.385  0.00  0.00      PROA C  
ATOM   1267  SG  CYS A 156     -75.411  84.427 -31.113  0.00  0.00      PROA S  
ATOM   1268  N   SER A 157     -73.445  85.996 -27.015  0.00  0.00      PROA N  
ATOM   1269  CA  SER A 157     -73.463  85.976 -25.561  0.00  0.00      PROA C  
ATOM   1270  C   SER A 157     -74.694  86.734 -25.127  0.00  0.00      PROA C  
ATOM   1271  O   SER A 157     -75.539  87.131 -25.930  0.00  0.00      PROA O  
ATOM   1272  CB  SER A 157     -72.227  86.581 -24.816  0.00  0.00      PROA C  
ATOM   1273  OG  SER A 157     -71.014  85.914 -25.150  0.00  0.00      PROA O  
ATOM   1274  N   CYS A 158     -74.846  86.943 -23.817  0.00  0.00      PROA N  
ATOM   1275  CA  CYS A 158     -76.002  87.589 -23.250  0.00  0.00      PROA C  
ATOM   1276  C   CYS A 158     -75.618  88.137 -21.893  0.00  0.00      PROA C  
ATOM   1277  O   CYS A 158     -74.526  87.873 -21.385  0.00  0.00      PROA O  
ATOM   1278  CB  CYS A 158     -77.208  86.613 -23.155  0.00  0.00      PROA C  
ATOM   1279  SG  CYS A 158     -76.742  84.926 -22.648  0.00  0.00      PROA S  
ATOM   1280  N   ARG A 159     -76.502  88.963 -21.292  0.00  0.00      PROA N  
ATOM   1281  CA  ARG A 159     -76.313  89.519 -19.961  0.00  0.00      PROA C  
ATOM   1282  C   ARG A 159     -76.163  88.454 -18.876  0.00  0.00      PROA C  
ATOM   1283  O   ARG A 159     -76.746  87.376 -18.955  0.00  0.00      PROA O  
ATOM   1284  CB  ARG A 159     -77.456  90.493 -19.553  0.00  0.00      PROA C  
ATOM   1285  CG  ARG A 159     -77.547  91.780 -20.405  0.00  0.00      PROA C  
ATOM   1286  CD  ARG A 159     -78.551  91.744 -21.571  0.00  0.00      PROA C  
ATOM   1287  NE  ARG A 159     -78.386  93.050 -22.286  0.00  0.00      PROA N  
ATOM   1288  CZ  ARG A 159     -79.353  93.787 -22.812  0.00  0.00      PROA C  
ATOM   1289  NH1 ARG A 159     -80.604  93.397 -22.885  0.00  0.00      PROA N1+
ATOM   1290  NH2 ARG A 159     -79.045  94.973 -23.298  0.00  0.00      PROA N  
ATOM   1291  N   VAL A 160     -75.368  88.707 -17.814  0.00  0.00      PROA N  
ATOM   1292  CA  VAL A 160     -75.315  87.786 -16.680  0.00  0.00      PROA C  
ATOM   1293  C   VAL A 160     -76.674  87.660 -15.987  0.00  0.00      PROA C  
ATOM   1294  O   VAL A 160     -77.430  88.623 -15.842  0.00  0.00      PROA O  
ATOM   1295  CB  VAL A 160     -74.169  88.078 -15.717  0.00  0.00      PROA C  
ATOM   1296  CG1 VAL A 160     -74.190  87.184 -14.458  0.00  0.00      PROA C  
ATOM   1297  CG2 VAL A 160     -72.845  87.853 -16.477  0.00  0.00      PROA C  
ATOM   1298  N   GLY A 161     -77.043  86.414 -15.622  0.00  0.00      PROA N  
ATOM   1299  CA  GLY A 161     -78.405  86.038 -15.256  0.00  0.00      PROA C  
ATOM   1300  C   GLY A 161     -79.075  85.341 -16.409  0.00  0.00      PROA C  
ATOM   1301  O   GLY A 161     -80.176  84.819 -16.278  0.00  0.00      PROA O  
ATOM   1302  N   TYR A 162     -78.394  85.284 -17.565  0.00  0.00      PROA N  
ATOM   1303  CA  TYR A 162     -78.756  84.517 -18.735  0.00  0.00      PROA C  
ATOM   1304  C   TYR A 162     -77.571  83.628 -19.124  0.00  0.00      PROA C  
ATOM   1305  O   TYR A 162     -76.407  84.011 -18.984  0.00  0.00      PROA O  
ATOM   1306  CB  TYR A 162     -79.139  85.406 -19.959  0.00  0.00      PROA C  
ATOM   1307  CG  TYR A 162     -80.354  86.286 -19.773  0.00  0.00      PROA C  
ATOM   1308  CD1 TYR A 162     -80.324  87.444 -18.970  0.00  0.00      PROA C  
ATOM   1309  CD2 TYR A 162     -81.502  86.046 -20.552  0.00  0.00      PROA C  
ATOM   1310  CE1 TYR A 162     -81.427  88.312 -18.909  0.00  0.00      PROA C  
ATOM   1311  CE2 TYR A 162     -82.588  86.928 -20.516  0.00  0.00      PROA C  
ATOM   1312  CZ  TYR A 162     -82.562  88.050 -19.686  0.00  0.00      PROA C  
ATOM   1313  OH  TYR A 162     -83.681  88.909 -19.694  0.00  0.00      PROA O  
ATOM   1314  N   ILE A 163     -77.844  82.402 -19.610  0.00  0.00      PROA N  
ATOM   1315  CA  ILE A 163     -76.835  81.490 -20.140  0.00  0.00      PROA C  
ATOM   1316  C   ILE A 163     -77.238  81.020 -21.521  0.00  0.00      PROA C  
ATOM   1317  O   ILE A 163     -78.417  80.929 -21.861  0.00  0.00      PROA O  
ATOM   1318  CB  ILE A 163     -76.526  80.274 -19.257  0.00  0.00      PROA C  
ATOM   1319  CG1 ILE A 163     -77.808  79.709 -18.594  0.00  0.00      PROA C  
ATOM   1320  CG2 ILE A 163     -75.424  80.693 -18.259  0.00  0.00      PROA C  
ATOM   1321  CD  ILE A 163     -77.593  78.372 -17.875  0.00  0.00      PROA C  
ATOM   1322  N   LEU A 164     -76.236  80.718 -22.369  0.00  0.00      PROA N  
ATOM   1323  CA  LEU A 164     -76.421  80.255 -23.731  0.00  0.00      PROA C  
ATOM   1324  C   LEU A 164     -77.236  78.966 -23.826  0.00  0.00      PROA C  
ATOM   1325  O   LEU A 164     -76.985  77.985 -23.122  0.00  0.00      PROA O  
ATOM   1326  CB  LEU A 164     -75.051  80.023 -24.436  0.00  0.00      PROA C  
ATOM   1327  CG  LEU A 164     -74.262  81.283 -24.874  0.00  0.00      PROA C  
ATOM   1328  CD1 LEU A 164     -74.995  82.015 -26.003  0.00  0.00      PROA C  
ATOM   1329  CD2 LEU A 164     -73.887  82.250 -23.740  0.00  0.00      PROA C  
ATOM   1330  N   HIS A 165     -78.229  78.933 -24.736  0.00  0.00      PROA N  
ATOM   1331  CA  HIS A 165     -78.977  77.731 -25.052  0.00  0.00      PROA C  
ATOM   1332  C   HIS A 165     -78.181  76.832 -25.993  0.00  0.00      PROA C  
ATOM   1333  O   HIS A 165     -77.150  77.218 -26.544  0.00  0.00      PROA O  
ATOM   1334  CB  HIS A 165     -80.382  78.072 -25.630  0.00  0.00      PROA C  
ATOM   1335  CG  HIS A 165     -81.240  76.888 -26.001  0.00  0.00      PROA C  
ATOM   1336  CD2 HIS A 165     -81.829  75.934 -25.225  0.00  0.00      PROA C  
ATOM   1337  ND1 HIS A 165     -81.641  76.620 -27.292  0.00  0.00      PROA N  
ATOM   1338  CE1 HIS A 165     -82.429  75.517 -27.249  0.00  0.00      PROA C  
ATOM   1339  NE2 HIS A 165     -82.565  75.060 -26.015  0.00  0.00      PROA N  
ATOM   1340  N   GLN A 166     -78.641  75.585 -26.200  0.00  0.00      PROA N  
ATOM   1341  CA  GLN A 166     -77.997  74.549 -26.990  0.00  0.00      PROA C  
ATOM   1342  C   GLN A 166     -77.709  74.931 -28.440  0.00  0.00      PROA C  
ATOM   1343  O   GLN A 166     -76.690  74.547 -29.014  0.00  0.00      PROA O  
ATOM   1344  CB  GLN A 166     -78.801  73.219 -26.921  0.00  0.00      PROA C  
ATOM   1345  CG  GLN A 166     -78.619  72.377 -25.623  0.00  0.00      PROA C  
ATOM   1346  CD  GLN A 166     -78.678  73.182 -24.319  0.00  0.00      PROA C  
ATOM   1347  NE2 GLN A 166     -77.538  73.266 -23.594  0.00  0.00      PROA N  
ATOM   1348  OE1 GLN A 166     -79.716  73.736 -23.943  0.00  0.00      PROA O  
ATOM   1349  N   ASN A 167     -78.590  75.742 -29.061  0.00  0.00      PROA N  
ATOM   1350  CA  ASN A 167     -78.431  76.183 -30.439  0.00  0.00      PROA C  
ATOM   1351  C   ASN A 167     -77.623  77.480 -30.537  0.00  0.00      PROA C  
ATOM   1352  O   ASN A 167     -77.474  78.039 -31.623  0.00  0.00      PROA O  
ATOM   1353  CB  ASN A 167     -79.818  76.321 -31.145  0.00  0.00      PROA C  
ATOM   1354  CG  ASN A 167     -80.722  77.417 -30.577  0.00  0.00      PROA C  
ATOM   1355  ND2 ASN A 167     -81.822  77.718 -31.303  0.00  0.00      PROA N  
ATOM   1356  OD1 ASN A 167     -80.475  78.009 -29.524  0.00  0.00      PROA O  
ATOM   1357  N   LYS A 168     -77.070  77.971 -29.404  0.00  0.00      PROA N  
ATOM   1358  CA  LYS A 168     -76.138  79.086 -29.257  0.00  0.00      PROA C  
ATOM   1359  C   LYS A 168     -76.689  80.480 -29.569  0.00  0.00      PROA C  
ATOM   1360  O   LYS A 168     -76.218  81.478 -29.034  0.00  0.00      PROA O  
ATOM   1361  CB  LYS A 168     -74.835  78.870 -30.085  0.00  0.00      PROA C  
ATOM   1362  CG  LYS A 168     -74.085  77.533 -29.894  0.00  0.00      PROA C  
ATOM   1363  CD  LYS A 168     -73.241  77.388 -28.607  0.00  0.00      PROA C  
ATOM   1364  CE  LYS A 168     -74.026  77.054 -27.329  0.00  0.00      PROA C  
ATOM   1365  NZ  LYS A 168     -73.100  76.716 -26.215  0.00  0.00      PROA N1+
ATOM   1366  N   HIS A 169     -77.710  80.598 -30.432  0.00  0.00      PROA N  
ATOM   1367  CA  HIS A 169     -78.330  81.848 -30.842  0.00  0.00      PROA C  
ATOM   1368  C   HIS A 169     -79.025  82.613 -29.724  0.00  0.00      PROA C  
ATOM   1369  O   HIS A 169     -78.981  83.842 -29.651  0.00  0.00      PROA O  
ATOM   1370  CB  HIS A 169     -79.317  81.610 -32.015  0.00  0.00      PROA C  
ATOM   1371  CG  HIS A 169     -78.615  81.274 -33.310  0.00  0.00      PROA C  
ATOM   1372  CD2 HIS A 169     -78.542  81.995 -34.464  0.00  0.00      PROA C  
ATOM   1373  ND1 HIS A 169     -77.966  80.084 -33.576  0.00  0.00      PROA N  
ATOM   1374  CE1 HIS A 169     -77.520  80.144 -34.854  0.00  0.00      PROA C  
ATOM   1375  NE2 HIS A 169     -77.843  81.288 -35.433  0.00  0.00      PROA N  
ATOM   1376  N   THR A 170     -79.703  81.883 -28.823  0.00  0.00      PROA N  
ATOM   1377  CA  THR A 170     -80.573  82.449 -27.802  0.00  0.00      PROA C  
ATOM   1378  C   THR A 170     -80.130  82.018 -26.423  0.00  0.00      PROA C  
ATOM   1379  O   THR A 170     -79.394  81.046 -26.255  0.00  0.00      PROA O  
ATOM   1380  CB  THR A 170     -82.064  82.197 -28.088  0.00  0.00      PROA C  
ATOM   1381  CG2 THR A 170     -82.304  80.703 -28.372  0.00  0.00      PROA C  
ATOM   1382  OG1 THR A 170     -82.950  82.577 -27.038  0.00  0.00      PROA O  
ATOM   1383  N   CYS A 171     -80.515  82.783 -25.386  0.00  0.00      PROA N  
ATOM   1384  CA  CYS A 171     -80.152  82.499 -24.016  0.00  0.00      PROA C  
ATOM   1385  C   CYS A 171     -81.375  82.288 -23.150  0.00  0.00      PROA C  
ATOM   1386  O   CYS A 171     -82.389  82.979 -23.249  0.00  0.00      PROA O  
ATOM   1387  CB  CYS A 171     -79.320  83.618 -23.355  0.00  0.00      PROA C  
ATOM   1388  SG  CYS A 171     -77.661  83.791 -24.052  0.00  0.00      PROA S  
ATOM   1389  N   SER A 172     -81.273  81.316 -22.233  0.00  0.00      PROA N  
ATOM   1390  CA  SER A 172     -82.238  81.073 -21.180  0.00  0.00      PROA C  
ATOM   1391  C   SER A 172     -81.595  80.250 -20.078  0.00  0.00      PROA C  
ATOM   1392  O   SER A 172     -81.039  80.790 -19.121  0.00  0.00      PROA O  
ATOM   1393  CB  SER A 172     -83.501  80.316 -21.694  0.00  0.00      PROA C  
ATOM   1394  OG  SER A 172     -83.173  79.115 -22.404  0.00  0.00      PROA O  
ATOM   1395  N   ALA A 173     -81.649  78.907 -20.167  0.00  0.00      PROA N  
ATOM   1396  CA  ALA A 173     -80.903  78.043 -19.272  0.00  0.00      PROA C  
ATOM   1397  C   ALA A 173     -79.988  77.038 -19.979  0.00  0.00      PROA C  
ATOM   1398  O   ALA A 173     -80.214  76.653 -21.127  0.00  0.00      PROA O  
ATOM   1399  CB  ALA A 173     -81.845  77.305 -18.304  0.00  0.00      PROA C  
ATOM   1400  N   LEU A 174     -78.938  76.558 -19.280  0.00  0.00      PROA N  
ATOM   1401  CA  LEU A 174     -78.129  75.421 -19.689  0.00  0.00      PROA C  
ATOM   1402  C   LEU A 174     -77.606  74.689 -18.459  0.00  0.00      PROA C  
ATOM   1403  O   LEU A 174     -76.436  74.777 -18.082  0.00  0.00      PROA O  
ATOM   1404  CB  LEU A 174     -76.926  75.781 -20.606  0.00  0.00      PROA C  
ATOM   1405  CG  LEU A 174     -77.294  76.376 -21.979  0.00  0.00      PROA C  
ATOM   1406  CD1 LEU A 174     -77.321  77.905 -21.934  0.00  0.00      PROA C  
ATOM   1407  CD2 LEU A 174     -76.305  75.916 -23.061  0.00  0.00      PROA C  
ATOM   1408  N   CYS A 175     -78.494  73.937 -17.794  0.00  0.00      PROA N  
ATOM   1409  CA  CYS A 175     -78.189  73.188 -16.589  0.00  0.00      PROA C  
ATOM   1410  C   CYS A 175     -77.885  71.731 -16.917  0.00  0.00      PROA C  
ATOM   1411  O   CYS A 175     -77.605  70.911 -16.046  0.00  0.00      PROA O  
ATOM   1412  CB  CYS A 175     -79.363  73.316 -15.586  0.00  0.00      PROA C  
ATOM   1413  SG  CYS A 175     -80.998  73.063 -16.354  0.00  0.00      PROA S  
ATOM   1414  N   SER A 176     -77.887  71.389 -18.220  0.00  0.00      PROA N  
ATOM   1415  CA  SER A 176     -77.310  70.175 -18.774  0.00  0.00      PROA C  
ATOM   1416  C   SER A 176     -75.797  70.278 -18.925  0.00  0.00      PROA C  
ATOM   1417  O   SER A 176     -75.209  71.359 -18.891  0.00  0.00      PROA O  
ATOM   1418  CB  SER A 176     -77.954  69.796 -20.142  0.00  0.00      PROA C  
ATOM   1419  OG  SER A 176     -77.884  70.867 -21.096  0.00  0.00      PROA O  
ATOM   1420  N   GLY A 177     -75.111  69.125 -19.089  0.00  0.00      PROA N  
ATOM   1421  CA  GLY A 177     -73.683  69.070 -19.418  0.00  0.00      PROA C  
ATOM   1422  C   GLY A 177     -72.759  69.308 -18.255  0.00  0.00      PROA C  
ATOM   1423  O   GLY A 177     -71.551  69.478 -18.428  0.00  0.00      PROA O  
ATOM   1424  N   GLN A 178     -73.295  69.301 -17.024  0.00  0.00      PROA N  
ATOM   1425  CA  GLN A 178     -72.512  69.503 -15.826  0.00  0.00      PROA C  
ATOM   1426  C   GLN A 178     -72.061  68.144 -15.313  0.00  0.00      PROA C  
ATOM   1427  O   GLN A 178     -72.869  67.240 -15.081  0.00  0.00      PROA O  
ATOM   1428  CB  GLN A 178     -73.328  70.274 -14.759  0.00  0.00      PROA C  
ATOM   1429  CG  GLN A 178     -72.444  70.868 -13.635  0.00  0.00      PROA C  
ATOM   1430  CD  GLN A 178     -73.226  71.814 -12.718  0.00  0.00      PROA C  
ATOM   1431  NE2 GLN A 178     -72.486  72.510 -11.823  0.00  0.00      PROA N  
ATOM   1432  OE1 GLN A 178     -74.451  71.954 -12.778  0.00  0.00      PROA O  
ATOM   1433  N   VAL A 179     -70.736  67.963 -15.170  0.00  0.00      PROA N  
ATOM   1434  CA  VAL A 179     -70.125  66.702 -14.793  0.00  0.00      PROA C  
ATOM   1435  C   VAL A 179     -69.436  66.844 -13.447  0.00  0.00      PROA C  
ATOM   1436  O   VAL A 179     -68.693  67.792 -13.180  0.00  0.00      PROA O  
ATOM   1437  CB  VAL A 179     -69.156  66.135 -15.843  0.00  0.00      PROA C  
ATOM   1438  CG1 VAL A 179     -69.946  65.744 -17.108  0.00  0.00      PROA C  
ATOM   1439  CG2 VAL A 179     -68.035  67.131 -16.204  0.00  0.00      PROA C  
ATOM   1440  N   PHE A 180     -69.703  65.892 -12.542  0.00  0.00      PROA N  
ATOM   1441  CA  PHE A 180     -69.166  65.877 -11.201  0.00  0.00      PROA C  
ATOM   1442  C   PHE A 180     -68.250  64.672 -11.052  0.00  0.00      PROA C  
ATOM   1443  O   PHE A 180     -68.694  63.525 -10.953  0.00  0.00      PROA O  
ATOM   1444  CB  PHE A 180     -70.306  65.818 -10.151  0.00  0.00      PROA C  
ATOM   1445  CG  PHE A 180     -71.146  67.065 -10.214  0.00  0.00      PROA C  
ATOM   1446  CD1 PHE A 180     -72.285  67.130 -11.037  0.00  0.00      PROA C  
ATOM   1447  CD2 PHE A 180     -70.828  68.172  -9.407  0.00  0.00      PROA C  
ATOM   1448  CE1 PHE A 180     -73.076  68.283 -11.070  0.00  0.00      PROA C  
ATOM   1449  CE2 PHE A 180     -71.627  69.320  -9.423  0.00  0.00      PROA C  
ATOM   1450  CZ  PHE A 180     -72.753  69.374 -10.254  0.00  0.00      PROA C  
ATOM   1451  N   THR A 181     -66.925  64.918 -11.052  0.00  0.00      PROA N  
ATOM   1452  CA  THR A 181     -65.916  63.864 -10.975  0.00  0.00      PROA C  
ATOM   1453  C   THR A 181     -65.186  63.863  -9.642  0.00  0.00      PROA C  
ATOM   1454  O   THR A 181     -64.472  62.914  -9.315  0.00  0.00      PROA O  
ATOM   1455  CB  THR A 181     -64.868  63.973 -12.087  0.00  0.00      PROA C  
ATOM   1456  CG2 THR A 181     -65.560  63.756 -13.444  0.00  0.00      PROA C  
ATOM   1457  OG1 THR A 181     -64.262  65.264 -12.129  0.00  0.00      PROA O  
ATOM   1458  N   GLY A 182     -65.361  64.921  -8.813  0.00  0.00      PROA N  
ATOM   1459  CA  GLY A 182     -64.816  64.998  -7.455  0.00  0.00      PROA C  
ATOM   1460  C   GLY A 182     -65.464  64.037  -6.489  0.00  0.00      PROA C  
ATOM   1461  O   GLY A 182     -66.566  63.552  -6.723  0.00  0.00      PROA O  
ATOM   1462  N   ARG A 183     -64.819  63.768  -5.338  0.00  0.00      PROA N  
ATOM   1463  CA  ARG A 183     -65.355  62.901  -4.295  0.00  0.00      PROA C  
ATOM   1464  C   ARG A 183     -66.671  63.395  -3.685  0.00  0.00      PROA C  
ATOM   1465  O   ARG A 183     -67.597  62.626  -3.432  0.00  0.00      PROA O  
ATOM   1466  CB  ARG A 183     -64.313  62.703  -3.163  0.00  0.00      PROA C  
ATOM   1467  CG  ARG A 183     -62.967  62.078  -3.607  0.00  0.00      PROA C  
ATOM   1468  CD  ARG A 183     -63.029  60.690  -4.272  0.00  0.00      PROA C  
ATOM   1469  NE  ARG A 183     -63.727  59.730  -3.356  0.00  0.00      PROA N  
ATOM   1470  CZ  ARG A 183     -63.238  59.214  -2.237  0.00  0.00      PROA C  
ATOM   1471  NH1 ARG A 183     -62.032  59.459  -1.787  0.00  0.00      PROA N1+
ATOM   1472  NH2 ARG A 183     -64.021  58.404  -1.555  0.00  0.00      PROA N  
ATOM   1473  N   SER A 184     -66.778  64.714  -3.448  0.00  0.00      PROA N  
ATOM   1474  CA  SER A 184     -67.977  65.336  -2.904  0.00  0.00      PROA C  
ATOM   1475  C   SER A 184     -68.229  66.691  -3.518  0.00  0.00      PROA C  
ATOM   1476  O   SER A 184     -67.334  67.338  -4.063  0.00  0.00      PROA O  
ATOM   1477  CB  SER A 184     -67.961  65.499  -1.355  0.00  0.00      PROA C  
ATOM   1478  OG  SER A 184     -68.392  64.298  -0.719  0.00  0.00      PROA O  
ATOM   1479  N   GLY A 185     -69.487  67.156  -3.438  0.00  0.00      PROA N  
ATOM   1480  CA  GLY A 185     -69.879  68.453  -3.958  0.00  0.00      PROA C  
ATOM   1481  C   GLY A 185     -71.350  68.659  -3.764  0.00  0.00      PROA C  
ATOM   1482  O   GLY A 185     -72.030  67.849  -3.132  0.00  0.00      PROA O  
ATOM   1483  N   PHE A 186     -71.879  69.764  -4.306  0.00  0.00      PROA N  
ATOM   1484  CA  PHE A 186     -73.285  70.108  -4.212  0.00  0.00      PROA C  
ATOM   1485  C   PHE A 186     -73.912  70.202  -5.592  0.00  0.00      PROA C  
ATOM   1486  O   PHE A 186     -73.365  70.811  -6.514  0.00  0.00      PROA O  
ATOM   1487  CB  PHE A 186     -73.531  71.454  -3.477  0.00  0.00      PROA C  
ATOM   1488  CG  PHE A 186     -73.121  71.362  -2.032  0.00  0.00      PROA C  
ATOM   1489  CD1 PHE A 186     -74.049  70.954  -1.057  0.00  0.00      PROA C  
ATOM   1490  CD2 PHE A 186     -71.835  71.754  -1.623  0.00  0.00      PROA C  
ATOM   1491  CE1 PHE A 186     -73.698  70.941   0.299  0.00  0.00      PROA C  
ATOM   1492  CE2 PHE A 186     -71.475  71.723  -0.270  0.00  0.00      PROA C  
ATOM   1493  CZ  PHE A 186     -72.409  71.319   0.692  0.00  0.00      PROA C  
ATOM   1494  N   LEU A 187     -75.106  69.608  -5.741  0.00  0.00      PROA N  
ATOM   1495  CA  LEU A 187     -75.951  69.726  -6.915  0.00  0.00      PROA C  
ATOM   1496  C   LEU A 187     -77.167  70.522  -6.471  0.00  0.00      PROA C  
ATOM   1497  O   LEU A 187     -77.584  70.471  -5.312  0.00  0.00      PROA O  
ATOM   1498  CB  LEU A 187     -76.416  68.362  -7.498  0.00  0.00      PROA C  
ATOM   1499  CG  LEU A 187     -75.408  67.591  -8.380  0.00  0.00      PROA C  
ATOM   1500  CD1 LEU A 187     -74.133  67.168  -7.643  0.00  0.00      PROA C  
ATOM   1501  CD2 LEU A 187     -76.075  66.336  -8.958  0.00  0.00      PROA C  
ATOM   1502  N   SER A 188     -77.757  71.345  -7.351  0.00  0.00      PROA N  
ATOM   1503  CA  SER A 188     -78.867  72.192  -6.939  0.00  0.00      PROA C  
ATOM   1504  C   SER A 188     -79.690  72.578  -8.140  0.00  0.00      PROA C  
ATOM   1505  O   SER A 188     -79.204  72.570  -9.272  0.00  0.00      PROA O  
ATOM   1506  CB  SER A 188     -78.423  73.529  -6.272  0.00  0.00      PROA C  
ATOM   1507  OG  SER A 188     -77.456  73.298  -5.248  0.00  0.00      PROA O  
ATOM   1508  N   SER A 189     -80.962  72.974  -7.926  0.00  0.00      PROA N  
ATOM   1509  CA  SER A 189     -81.777  73.621  -8.950  0.00  0.00      PROA C  
ATOM   1510  C   SER A 189     -81.110  74.914  -9.428  0.00  0.00      PROA C  
ATOM   1511  O   SER A 189     -80.495  75.581  -8.593  0.00  0.00      PROA O  
ATOM   1512  CB  SER A 189     -83.205  73.999  -8.471  0.00  0.00      PROA C  
ATOM   1513  OG  SER A 189     -83.812  72.929  -7.754  0.00  0.00      PROA O  
ATOM   1514  N   PRO A 190     -81.155  75.307 -10.704  0.00  0.00      PROA N  
ATOM   1515  CA  PRO A 190     -80.222  76.273 -11.294  0.00  0.00      PROA C  
ATOM   1516  C   PRO A 190     -79.952  77.571 -10.548  0.00  0.00      PROA C  
ATOM   1517  O   PRO A 190     -78.798  78.001 -10.500  0.00  0.00      PROA O  
ATOM   1518  CB  PRO A 190     -80.752  76.494 -12.713  0.00  0.00      PROA C  
ATOM   1519  CG  PRO A 190     -81.387  75.146 -13.052  0.00  0.00      PROA C  
ATOM   1520  CD  PRO A 190     -82.019  74.708 -11.730  0.00  0.00      PROA C  
ATOM   1521  N   GLU A 191     -80.990  78.224  -9.983  0.00  0.00      PROA N  
ATOM   1522  CA  GLU A 191     -80.827  79.523  -9.354  0.00  0.00      PROA C  
ATOM   1523  C   GLU A 191     -81.041  79.442  -7.836  0.00  0.00      PROA C  
ATOM   1524  O   GLU A 191     -81.057  80.468  -7.155  0.00  0.00      PROA O  
ATOM   1525  CB  GLU A 191     -81.818  80.521 -10.016  0.00  0.00      PROA C  
ATOM   1526  CG  GLU A 191     -81.354  82.004 -10.007  0.00  0.00      PROA C  
ATOM   1527  CD  GLU A 191     -80.023  82.231 -10.728  0.00  0.00      PROA C  
ATOM   1528  OE1 GLU A 191     -79.962  82.077 -11.978  0.00  0.00      PROA O  
ATOM   1529  OE2 GLU A 191     -79.024  82.597 -10.051  0.00  0.00      PROA O1-
ATOM   1530  N   TYR A 192     -81.176  78.218  -7.257  0.00  0.00      PROA N  
ATOM   1531  CA  TYR A 192     -81.353  77.937  -5.829  0.00  0.00      PROA C  
ATOM   1532  C   TYR A 192     -80.507  78.822  -4.877  0.00  0.00      PROA C  
ATOM   1533  O   TYR A 192     -79.304  78.956  -5.137  0.00  0.00      PROA O  
ATOM   1534  CB  TYR A 192     -81.120  76.414  -5.549  0.00  0.00      PROA C  
ATOM   1535  CG  TYR A 192     -81.427  76.001  -4.125  0.00  0.00      PROA C  
ATOM   1536  CD1 TYR A 192     -80.497  76.214  -3.091  0.00  0.00      PROA C  
ATOM   1537  CD2 TYR A 192     -82.665  75.417  -3.805  0.00  0.00      PROA C  
ATOM   1538  CE1 TYR A 192     -80.843  75.963  -1.757  0.00  0.00      PROA C  
ATOM   1539  CE2 TYR A 192     -82.997  75.120  -2.474  0.00  0.00      PROA C  
ATOM   1540  CZ  TYR A 192     -82.093  75.418  -1.448  0.00  0.00      PROA C  
ATOM   1541  OH  TYR A 192     -82.435  75.193  -0.099  0.00  0.00      PROA O  
ATOM   1542  N   PRO A 193     -81.000  79.440  -3.788  0.00  0.00      PROA N  
ATOM   1543  CA  PRO A 193     -82.344  79.282  -3.222  0.00  0.00      PROA C  
ATOM   1544  C   PRO A 193     -83.455  79.919  -4.030  0.00  0.00      PROA C  
ATOM   1545  O   PRO A 193     -84.621  79.611  -3.785  0.00  0.00      PROA O  
ATOM   1546  CB  PRO A 193     -82.253  79.956  -1.839  0.00  0.00      PROA C  
ATOM   1547  CG  PRO A 193     -80.778  79.831  -1.461  0.00  0.00      PROA C  
ATOM   1548  CD  PRO A 193     -80.080  80.027  -2.805  0.00  0.00      PROA C  
ATOM   1549  N   GLN A 194     -83.144  80.849  -4.948  0.00  0.00      PROA N  
ATOM   1550  CA  GLN A 194     -84.129  81.542  -5.760  0.00  0.00      PROA C  
ATOM   1551  C   GLN A 194     -84.968  80.604  -6.649  0.00  0.00      PROA C  
ATOM   1552  O   GLN A 194     -84.465  79.550  -7.054  0.00  0.00      PROA O  
ATOM   1553  CB  GLN A 194     -83.526  82.698  -6.614  0.00  0.00      PROA C  
ATOM   1554  CG  GLN A 194     -83.032  83.944  -5.828  0.00  0.00      PROA C  
ATOM   1555  CD  GLN A 194     -81.942  83.672  -4.785  0.00  0.00      PROA C  
ATOM   1556  NE2 GLN A 194     -80.794  83.122  -5.241  0.00  0.00      PROA N  
ATOM   1557  OE1 GLN A 194     -82.096  83.954  -3.593  0.00  0.00      PROA O  
ATOM   1558  N   PRO A 195     -86.238  80.912  -6.950  0.00  0.00      PROA N  
ATOM   1559  CA  PRO A 195     -87.067  80.189  -7.913  0.00  0.00      PROA C  
ATOM   1560  C   PRO A 195     -86.403  79.648  -9.173  0.00  0.00      PROA C  
ATOM   1561  O   PRO A 195     -85.692  80.384  -9.863  0.00  0.00      PROA O  
ATOM   1562  CB  PRO A 195     -88.206  81.167  -8.222  0.00  0.00      PROA C  
ATOM   1563  CG  PRO A 195     -88.403  81.892  -6.890  0.00  0.00      PROA C  
ATOM   1564  CD  PRO A 195     -86.969  82.049  -6.376  0.00  0.00      PROA C  
ATOM   1565  N   TYR A 196     -86.632  78.363  -9.497  0.00  0.00      PROA N  
ATOM   1566  CA  TYR A 196     -86.103  77.727 -10.689  0.00  0.00      PROA C  
ATOM   1567  C   TYR A 196     -86.586  78.302 -12.041  0.00  0.00      PROA C  
ATOM   1568  O   TYR A 196     -87.721  78.789 -12.120  0.00  0.00      PROA O  
ATOM   1569  CB  TYR A 196     -86.221  76.175 -10.645  0.00  0.00      PROA C  
ATOM   1570  CG  TYR A 196     -87.544  75.705 -10.085  0.00  0.00      PROA C  
ATOM   1571  CD1 TYR A 196     -88.723  75.813 -10.840  0.00  0.00      PROA C  
ATOM   1572  CD2 TYR A 196     -87.606  75.081  -8.826  0.00  0.00      PROA C  
ATOM   1573  CE1 TYR A 196     -89.930  75.276 -10.369  0.00  0.00      PROA C  
ATOM   1574  CE2 TYR A 196     -88.819  74.576  -8.335  0.00  0.00      PROA C  
ATOM   1575  CZ  TYR A 196     -89.974  74.655  -9.117  0.00  0.00      PROA C  
ATOM   1576  OH  TYR A 196     -91.168  74.059  -8.677  0.00  0.00      PROA O  
ATOM   1577  N   PRO A 197     -85.778  78.304 -13.119  0.00  0.00      PROA N  
ATOM   1578  CA  PRO A 197     -86.221  78.515 -14.503  0.00  0.00      PROA C  
ATOM   1579  C   PRO A 197     -87.502  77.813 -14.933  0.00  0.00      PROA C  
ATOM   1580  O   PRO A 197     -87.827  76.735 -14.440  0.00  0.00      PROA O  
ATOM   1581  CB  PRO A 197     -85.027  78.122 -15.395  0.00  0.00      PROA C  
ATOM   1582  CG  PRO A 197     -84.016  77.462 -14.454  0.00  0.00      PROA C  
ATOM   1583  CD  PRO A 197     -84.344  78.025 -13.075  0.00  0.00      PROA C  
ATOM   1584  N   LYS A 198     -88.260  78.430 -15.859  0.00  0.00      PROA N  
ATOM   1585  CA  LYS A 198     -89.540  77.904 -16.288  0.00  0.00      PROA C  
ATOM   1586  C   LYS A 198     -89.403  76.676 -17.201  0.00  0.00      PROA C  
ATOM   1587  O   LYS A 198     -89.948  75.607 -16.942  0.00  0.00      PROA O  
ATOM   1588  CB  LYS A 198     -90.325  79.009 -17.045  0.00  0.00      PROA C  
ATOM   1589  CG  LYS A 198     -90.347  80.406 -16.387  0.00  0.00      PROA C  
ATOM   1590  CD  LYS A 198     -90.807  80.426 -14.920  0.00  0.00      PROA C  
ATOM   1591  CE  LYS A 198     -91.071  81.836 -14.358  0.00  0.00      PROA C  
ATOM   1592  NZ  LYS A 198     -89.851  82.682 -14.380  0.00  0.00      PROA N1+
ATOM   1593  N   LEU A 199     -88.633  76.788 -18.307  0.00  0.00      PROA N  
ATOM   1594  CA  LEU A 199     -88.667  75.801 -19.385  0.00  0.00      PROA C  
ATOM   1595  C   LEU A 199     -87.474  74.853 -19.354  0.00  0.00      PROA C  
ATOM   1596  O   LEU A 199     -87.222  74.094 -20.291  0.00  0.00      PROA O  
ATOM   1597  CB  LEU A 199     -88.783  76.499 -20.772  0.00  0.00      PROA C  
ATOM   1598  CG  LEU A 199     -90.235  76.749 -21.253  0.00  0.00      PROA C  
ATOM   1599  CD1 LEU A 199     -90.963  75.438 -21.591  0.00  0.00      PROA C  
ATOM   1600  CD2 LEU A 199     -91.072  77.577 -20.275  0.00  0.00      PROA C  
ATOM   1601  N   SER A 200     -86.699  74.863 -18.257  0.00  0.00      PROA N  
ATOM   1602  CA  SER A 200     -85.532  74.014 -18.075  0.00  0.00      PROA C  
ATOM   1603  C   SER A 200     -85.746  72.507 -18.140  0.00  0.00      PROA C  
ATOM   1604  O   SER A 200     -86.693  71.940 -17.594  0.00  0.00      PROA O  
ATOM   1605  CB  SER A 200     -84.753  74.330 -16.766  0.00  0.00      PROA C  
ATOM   1606  OG  SER A 200     -85.632  74.595 -15.673  0.00  0.00      PROA O  
ATOM   1607  N   SER A 201     -84.798  71.815 -18.802  0.00  0.00      PROA N  
ATOM   1608  CA  SER A 201     -84.585  70.390 -18.626  0.00  0.00      PROA C  
ATOM   1609  C   SER A 201     -83.121  70.235 -18.276  0.00  0.00      PROA C  
ATOM   1610  O   SER A 201     -82.231  70.435 -19.103  0.00  0.00      PROA O  
ATOM   1611  CB  SER A 201     -84.944  69.553 -19.887  0.00  0.00      PROA C  
ATOM   1612  OG  SER A 201     -84.777  68.143 -19.679  0.00  0.00      PROA O  
ATOM   1613  N   CYS A 202     -82.835  69.902 -17.011  0.00  0.00      PROA N  
ATOM   1614  CA  CYS A 202     -81.496  69.846 -16.468  0.00  0.00      PROA C  
ATOM   1615  C   CYS A 202     -81.019  68.418 -16.400  0.00  0.00      PROA C  
ATOM   1616  O   CYS A 202     -81.778  67.513 -16.059  0.00  0.00      PROA O  
ATOM   1617  CB  CYS A 202     -81.425  70.428 -15.035  0.00  0.00      PROA C  
ATOM   1618  SG  CYS A 202     -82.056  72.122 -14.915  0.00  0.00      PROA S  
ATOM   1619  N   ALA A 203     -79.735  68.192 -16.715  0.00  0.00      PROA N  
ATOM   1620  CA  ALA A 203     -79.108  66.899 -16.582  0.00  0.00      PROA C  
ATOM   1621  C   ALA A 203     -77.801  67.067 -15.824  0.00  0.00      PROA C  
ATOM   1622  O   ALA A 203     -76.870  67.731 -16.283  0.00  0.00      PROA O  
ATOM   1623  CB  ALA A 203     -78.858  66.265 -17.965  0.00  0.00      PROA C  
ATOM   1624  N   TYR A 204     -77.707  66.453 -14.637  0.00  0.00      PROA N  
ATOM   1625  CA  TYR A 204     -76.545  66.529 -13.777  0.00  0.00      PROA C  
ATOM   1626  C   TYR A 204     -75.922  65.150 -13.776  0.00  0.00      PROA C  
ATOM   1627  O   TYR A 204     -76.595  64.135 -13.578  0.00  0.00      PROA O  
ATOM   1628  CB  TYR A 204     -76.873  66.916 -12.309  0.00  0.00      PROA C  
ATOM   1629  CG  TYR A 204     -77.712  68.161 -12.207  0.00  0.00      PROA C  
ATOM   1630  CD1 TYR A 204     -79.111  68.088 -12.343  0.00  0.00      PROA C  
ATOM   1631  CD2 TYR A 204     -77.130  69.397 -11.869  0.00  0.00      PROA C  
ATOM   1632  CE1 TYR A 204     -79.906  69.228 -12.187  0.00  0.00      PROA C  
ATOM   1633  CE2 TYR A 204     -77.928  70.534 -11.681  0.00  0.00      PROA C  
ATOM   1634  CZ  TYR A 204     -79.316  70.448 -11.847  0.00  0.00      PROA C  
ATOM   1635  OH  TYR A 204     -80.124  71.573 -11.610  0.00  0.00      PROA O  
ATOM   1636  N   ASN A 205     -74.608  65.075 -14.038  0.00  0.00      PROA N  
ATOM   1637  CA  ASN A 205     -73.937  63.815 -14.262  0.00  0.00      PROA C  
ATOM   1638  C   ASN A 205     -72.892  63.600 -13.185  0.00  0.00      PROA C  
ATOM   1639  O   ASN A 205     -71.843  64.240 -13.178  0.00  0.00      PROA O  
ATOM   1640  CB  ASN A 205     -73.238  63.813 -15.650  0.00  0.00      PROA C  
ATOM   1641  CG  ASN A 205     -74.230  64.147 -16.763  0.00  0.00      PROA C  
ATOM   1642  ND2 ASN A 205     -74.297  65.442 -17.156  0.00  0.00      PROA N  
ATOM   1643  OD1 ASN A 205     -74.900  63.273 -17.317  0.00  0.00      PROA O  
ATOM   1644  N   ILE A 206     -73.122  62.659 -12.256  0.00  0.00      PROA N  
ATOM   1645  CA  ILE A 206     -72.115  62.256 -11.290  0.00  0.00      PROA C  
ATOM   1646  C   ILE A 206     -71.373  61.088 -11.906  0.00  0.00      PROA C  
ATOM   1647  O   ILE A 206     -71.979  60.121 -12.372  0.00  0.00      PROA O  
ATOM   1648  CB  ILE A 206     -72.682  61.929  -9.911  0.00  0.00      PROA C  
ATOM   1649  CG1 ILE A 206     -73.546  63.110  -9.388  0.00  0.00      PROA C  
ATOM   1650  CG2 ILE A 206     -71.513  61.608  -8.954  0.00  0.00      PROA C  
ATOM   1651  CD  ILE A 206     -74.176  62.873  -8.010  0.00  0.00      PROA C  
ATOM   1652  N   ARG A 207     -70.041  61.190 -12.011  0.00  0.00      PROA N  
ATOM   1653  CA  ARG A 207     -69.246  60.320 -12.851  0.00  0.00      PROA C  
ATOM   1654  C   ARG A 207     -67.936  59.966 -12.173  0.00  0.00      PROA C  
ATOM   1655  O   ARG A 207     -66.860  60.429 -12.556  0.00  0.00      PROA O  
ATOM   1656  CB  ARG A 207     -68.984  60.972 -14.241  0.00  0.00      PROA C  
ATOM   1657  CG  ARG A 207     -70.234  61.111 -15.141  0.00  0.00      PROA C  
ATOM   1658  CD  ARG A 207     -70.820  59.765 -15.580  0.00  0.00      PROA C  
ATOM   1659  NE  ARG A 207     -72.040  60.031 -16.409  0.00  0.00      PROA N  
ATOM   1660  CZ  ARG A 207     -73.286  60.030 -15.959  0.00  0.00      PROA C  
ATOM   1661  NH1 ARG A 207     -73.597  59.999 -14.683  0.00  0.00      PROA N1+
ATOM   1662  NH2 ARG A 207     -74.282  60.072 -16.817  0.00  0.00      PROA N  
ATOM   1663  N   LEU A 208     -67.988  59.126 -11.124  0.00  0.00      PROA N  
ATOM   1664  CA  LEU A 208     -66.788  58.659 -10.456  0.00  0.00      PROA C  
ATOM   1665  C   LEU A 208     -66.195  57.437 -11.143  0.00  0.00      PROA C  
ATOM   1666  O   LEU A 208     -66.845  56.742 -11.927  0.00  0.00      PROA O  
ATOM   1667  CB  LEU A 208     -67.021  58.335  -8.960  0.00  0.00      PROA C  
ATOM   1668  CG  LEU A 208     -67.686  59.458  -8.141  0.00  0.00      PROA C  
ATOM   1669  CD1 LEU A 208     -67.608  59.122  -6.646  0.00  0.00      PROA C  
ATOM   1670  CD2 LEU A 208     -67.071  60.841  -8.383  0.00  0.00      PROA C  
ATOM   1671  N   GLU A 209     -64.914  57.139 -10.853  0.00  0.00      PROA N  
ATOM   1672  CA  GLU A 209     -64.264  55.899 -11.239  0.00  0.00      PROA C  
ATOM   1673  C   GLU A 209     -64.953  54.654 -10.670  0.00  0.00      PROA C  
ATOM   1674  O   GLU A 209     -65.591  54.689  -9.617  0.00  0.00      PROA O  
ATOM   1675  CB  GLU A 209     -62.759  55.898 -10.859  0.00  0.00      PROA C  
ATOM   1676  CG  GLU A 209     -61.924  56.944 -11.644  0.00  0.00      PROA C  
ATOM   1677  CD  GLU A 209     -60.452  56.939 -11.239  0.00  0.00      PROA C  
ATOM   1678  OE1 GLU A 209     -59.777  55.886 -11.394  0.00  0.00      PROA O  
ATOM   1679  OE2 GLU A 209     -59.945  57.994 -10.772  0.00  0.00      PROA O1-
ATOM   1680  N   GLU A 210     -64.867  53.510 -11.380  0.00  0.00      PROA N  
ATOM   1681  CA  GLU A 210     -65.454  52.256 -10.935  0.00  0.00      PROA C  
ATOM   1682  C   GLU A 210     -64.964  51.796  -9.558  0.00  0.00      PROA C  
ATOM   1683  O   GLU A 210     -63.801  51.975  -9.184  0.00  0.00      PROA O  
ATOM   1684  CB  GLU A 210     -65.281  51.153 -12.014  0.00  0.00      PROA C  
ATOM   1685  CG  GLU A 210     -65.792  49.728 -11.663  0.00  0.00      PROA C  
ATOM   1686  CD  GLU A 210     -67.308  49.653 -11.480  0.00  0.00      PROA C  
ATOM   1687  OE1 GLU A 210     -67.993  49.075 -12.367  0.00  0.00      PROA O  
ATOM   1688  OE2 GLU A 210     -67.828  50.141 -10.442  0.00  0.00      PROA O1-
ATOM   1689  N   GLY A 211     -65.877  51.220  -8.758  0.00  0.00      PROA N  
ATOM   1690  CA  GLY A 211     -65.661  50.827  -7.373  0.00  0.00      PROA C  
ATOM   1691  C   GLY A 211     -66.252  51.785  -6.364  0.00  0.00      PROA C  
ATOM   1692  O   GLY A 211     -66.738  51.360  -5.315  0.00  0.00      PROA O  
ATOM   1693  N   PHE A 212     -66.237  53.105  -6.635  0.00  0.00      PROA N  
ATOM   1694  CA  PHE A 212     -66.907  54.094  -5.802  0.00  0.00      PROA C  
ATOM   1695  C   PHE A 212     -68.427  53.935  -5.718  0.00  0.00      PROA C  
ATOM   1696  O   PHE A 212     -69.083  53.499  -6.663  0.00  0.00      PROA O  
ATOM   1697  CB  PHE A 212     -66.581  55.551  -6.228  0.00  0.00      PROA C  
ATOM   1698  CG  PHE A 212     -65.154  55.923  -5.919  0.00  0.00      PROA C  
ATOM   1699  CD1 PHE A 212     -64.696  55.914  -4.589  0.00  0.00      PROA C  
ATOM   1700  CD2 PHE A 212     -64.290  56.380  -6.927  0.00  0.00      PROA C  
ATOM   1701  CE1 PHE A 212     -63.401  56.344  -4.277  0.00  0.00      PROA C  
ATOM   1702  CE2 PHE A 212     -62.998  56.827  -6.618  0.00  0.00      PROA C  
ATOM   1703  CZ  PHE A 212     -62.557  56.811  -5.290  0.00  0.00      PROA C  
ATOM   1704  N   SER A 213     -69.027  54.293  -4.568  0.00  0.00      PROA N  
ATOM   1705  CA  SER A 213     -70.467  54.278  -4.367  0.00  0.00      PROA C  
ATOM   1706  C   SER A 213     -70.960  55.662  -3.993  0.00  0.00      PROA C  
ATOM   1707  O   SER A 213     -70.410  56.323  -3.112  0.00  0.00      PROA O  
ATOM   1708  CB  SER A 213     -70.914  53.282  -3.261  0.00  0.00      PROA C  
ATOM   1709  OG  SER A 213     -70.658  51.933  -3.653  0.00  0.00      PROA O  
ATOM   1710  N   ILE A 214     -72.009  56.156  -4.673  0.00  0.00      PROA N  
ATOM   1711  CA  ILE A 214     -72.571  57.475  -4.428  0.00  0.00      PROA C  
ATOM   1712  C   ILE A 214     -73.682  57.464  -3.384  0.00  0.00      PROA C  
ATOM   1713  O   ILE A 214     -74.663  56.723  -3.465  0.00  0.00      PROA O  
ATOM   1714  CB  ILE A 214     -73.040  58.139  -5.725  0.00  0.00      PROA C  
ATOM   1715  CG1 ILE A 214     -71.840  58.519  -6.627  0.00  0.00      PROA C  
ATOM   1716  CG2 ILE A 214     -73.940  59.370  -5.469  0.00  0.00      PROA C  
ATOM   1717  CD  ILE A 214     -70.934  59.603  -6.033  0.00  0.00      PROA C  
ATOM   1718  N   THR A 215     -73.556  58.329  -2.364  0.00  0.00      PROA N  
ATOM   1719  CA  THR A 215     -74.602  58.620  -1.393  0.00  0.00      PROA C  
ATOM   1720  C   THR A 215     -75.098  60.029  -1.629  0.00  0.00      PROA C  
ATOM   1721  O   THR A 215     -74.305  60.961  -1.763  0.00  0.00      PROA O  
ATOM   1722  CB  THR A 215     -74.132  58.442   0.055  0.00  0.00      PROA C  
ATOM   1723  CG2 THR A 215     -74.856  59.343   1.070  0.00  0.00      PROA C  
ATOM   1724  OG1 THR A 215     -74.364  57.101   0.477  0.00  0.00      PROA O  
ATOM   1725  N   LEU A 216     -76.426  60.224  -1.698  0.00  0.00      PROA N  
ATOM   1726  CA  LEU A 216     -77.039  61.521  -1.911  0.00  0.00      PROA C  
ATOM   1727  C   LEU A 216     -77.836  61.939  -0.686  0.00  0.00      PROA C  
ATOM   1728  O   LEU A 216     -78.731  61.226  -0.220  0.00  0.00      PROA O  
ATOM   1729  CB  LEU A 216     -78.004  61.528  -3.124  0.00  0.00      PROA C  
ATOM   1730  CG  LEU A 216     -77.389  61.055  -4.454  0.00  0.00      PROA C  
ATOM   1731  CD1 LEU A 216     -78.461  61.034  -5.549  0.00  0.00      PROA C  
ATOM   1732  CD2 LEU A 216     -76.199  61.924  -4.884  0.00  0.00      PROA C  
ATOM   1733  N   ASP A 217     -77.523  63.133  -0.152  0.00  0.00      PROA N  
ATOM   1734  CA  ASP A 217     -78.226  63.736   0.957  0.00  0.00      PROA C  
ATOM   1735  C   ASP A 217     -78.904  65.014   0.477  0.00  0.00      PROA C  
ATOM   1736  O   ASP A 217     -78.245  66.000   0.142  0.00  0.00      PROA O  
ATOM   1737  CB  ASP A 217     -77.236  64.120   2.095  0.00  0.00      PROA C  
ATOM   1738  CG  ASP A 217     -76.693  62.906   2.832  0.00  0.00      PROA C  
ATOM   1739  OD1 ASP A 217     -77.453  61.937   3.086  0.00  0.00      PROA O  
ATOM   1740  OD2 ASP A 217     -75.524  62.979   3.304  0.00  0.00      PROA O1-
ATOM   1741  N   PHE A 218     -80.252  65.055   0.461  0.00  0.00      PROA N  
ATOM   1742  CA  PHE A 218     -80.994  66.304   0.360  0.00  0.00      PROA C  
ATOM   1743  C   PHE A 218     -80.768  67.145   1.613  0.00  0.00      PROA C  
ATOM   1744  O   PHE A 218     -80.939  66.662   2.732  0.00  0.00      PROA O  
ATOM   1745  CB  PHE A 218     -82.512  66.083   0.125  0.00  0.00      PROA C  
ATOM   1746  CG  PHE A 218     -82.787  65.531  -1.252  0.00  0.00      PROA C  
ATOM   1747  CD1 PHE A 218     -82.606  64.166  -1.549  0.00  0.00      PROA C  
ATOM   1748  CD2 PHE A 218     -83.292  66.377  -2.256  0.00  0.00      PROA C  
ATOM   1749  CE1 PHE A 218     -82.906  63.664  -2.823  0.00  0.00      PROA C  
ATOM   1750  CE2 PHE A 218     -83.588  65.880  -3.532  0.00  0.00      PROA C  
ATOM   1751  CZ  PHE A 218     -83.399  64.522  -3.813  0.00  0.00      PROA C  
ATOM   1752  N   VAL A 219     -80.314  68.405   1.466  0.00  0.00      PROA N  
ATOM   1753  CA  VAL A 219     -79.745  69.125   2.600  0.00  0.00      PROA C  
ATOM   1754  C   VAL A 219     -80.600  70.299   3.065  0.00  0.00      PROA C  
ATOM   1755  O   VAL A 219     -81.431  70.136   3.961  0.00  0.00      PROA O  
ATOM   1756  CB  VAL A 219     -78.240  69.387   2.426  0.00  0.00      PROA C  
ATOM   1757  CG1 VAL A 219     -77.876  70.092   1.103  0.00  0.00      PROA C  
ATOM   1758  CG2 VAL A 219     -77.648  70.117   3.650  0.00  0.00      PROA C  
ATOM   1759  N   GLU A 220     -80.425  71.520   2.520  0.00  0.00      PROA N  
ATOM   1760  CA  GLU A 220     -81.072  72.713   3.045  0.00  0.00      PROA C  
ATOM   1761  C   GLU A 220     -82.599  72.773   2.946  0.00  0.00      PROA C  
ATOM   1762  O   GLU A 220     -83.283  73.067   3.928  0.00  0.00      PROA O  
ATOM   1763  CB  GLU A 220     -80.421  73.989   2.449  0.00  0.00      PROA C  
ATOM   1764  CG  GLU A 220     -78.958  74.187   2.932  0.00  0.00      PROA C  
ATOM   1765  CD  GLU A 220     -78.328  75.485   2.433  0.00  0.00      PROA C  
ATOM   1766  OE1 GLU A 220     -78.847  76.586   2.757  0.00  0.00      PROA O  
ATOM   1767  OE2 GLU A 220     -77.286  75.418   1.723  0.00  0.00      PROA O1-
ATOM   1768  N   SER A 221     -83.183  72.460   1.772  0.00  0.00      PROA N  
ATOM   1769  CA  SER A 221     -84.633  72.429   1.623  0.00  0.00      PROA C  
ATOM   1770  C   SER A 221     -85.014  71.664   0.369  0.00  0.00      PROA C  
ATOM   1771  O   SER A 221     -84.192  71.413  -0.517  0.00  0.00      PROA O  
ATOM   1772  CB  SER A 221     -85.326  73.836   1.604  0.00  0.00      PROA C  
ATOM   1773  OG  SER A 221     -85.122  74.583   0.398  0.00  0.00      PROA O  
ATOM   1774  N   PHE A 222     -86.292  71.258   0.277  0.00  0.00      PROA N  
ATOM   1775  CA  PHE A 222     -86.844  70.663  -0.919  0.00  0.00      PROA C  
ATOM   1776  C   PHE A 222     -88.244  71.234  -1.118  0.00  0.00      PROA C  
ATOM   1777  O   PHE A 222     -89.077  71.163  -0.215  0.00  0.00      PROA O  
ATOM   1778  CB  PHE A 222     -86.887  69.118  -0.770  0.00  0.00      PROA C  
ATOM   1779  CG  PHE A 222     -87.341  68.443  -2.037  0.00  0.00      PROA C  
ATOM   1780  CD1 PHE A 222     -86.410  68.159  -3.044  0.00  0.00      PROA C  
ATOM   1781  CD2 PHE A 222     -88.675  68.048  -2.219  0.00  0.00      PROA C  
ATOM   1782  CE1 PHE A 222     -86.809  67.546  -4.237  0.00  0.00      PROA C  
ATOM   1783  CE2 PHE A 222     -89.078  67.418  -3.403  0.00  0.00      PROA C  
ATOM   1784  CZ  PHE A 222     -88.146  67.178  -4.419  0.00  0.00      PROA C  
ATOM   1785  N   ASP A 223     -88.534  71.816  -2.296  0.00  0.00      PROA N  
ATOM   1786  CA  ASP A 223     -89.860  72.300  -2.617  0.00  0.00      PROA C  
ATOM   1787  C   ASP A 223     -89.969  72.500  -4.130  0.00  0.00      PROA C  
ATOM   1788  O   ASP A 223     -89.537  73.513  -4.688  0.00  0.00      PROA O  
ATOM   1789  CB  ASP A 223     -90.221  73.592  -1.822  0.00  0.00      PROA C  
ATOM   1790  CG  ASP A 223     -91.706  73.927  -1.831  0.00  0.00      PROA C  
ATOM   1791  OD1 ASP A 223     -92.510  73.272  -2.539  0.00  0.00      PROA O  
ATOM   1792  OD2 ASP A 223     -92.090  74.887  -1.105  0.00  0.00      PROA O1-
ATOM   1793  N   VAL A 224     -90.544  71.501  -4.824  0.00  0.00      PROA N  
ATOM   1794  CA  VAL A 224     -90.871  71.557  -6.240  0.00  0.00      PROA C  
ATOM   1795  C   VAL A 224     -92.359  71.274  -6.373  0.00  0.00      PROA C  
ATOM   1796  O   VAL A 224     -92.957  70.606  -5.522  0.00  0.00      PROA O  
ATOM   1797  CB  VAL A 224     -90.079  70.598  -7.138  0.00  0.00      PROA C  
ATOM   1798  CG1 VAL A 224     -88.572  70.887  -7.018  0.00  0.00      PROA C  
ATOM   1799  CG2 VAL A 224     -90.375  69.124  -6.808  0.00  0.00      PROA C  
ATOM   1800  N   GLU A 225     -93.023  71.802  -7.427  0.00  0.00      PROA N  
ATOM   1801  CA  GLU A 225     -94.463  71.662  -7.579  0.00  0.00      PROA C  
ATOM   1802  C   GLU A 225     -95.005  70.233  -7.628  0.00  0.00      PROA C  
ATOM   1803  O   GLU A 225     -94.419  69.308  -8.195  0.00  0.00      PROA O  
ATOM   1804  CB  GLU A 225     -95.079  72.499  -8.736  0.00  0.00      PROA C  
ATOM   1805  CG  GLU A 225     -95.042  74.024  -8.469  0.00  0.00      PROA C  
ATOM   1806  CD  GLU A 225     -96.181  74.794  -9.142  0.00  0.00      PROA C  
ATOM   1807  OE1 GLU A 225     -96.971  75.455  -8.412  0.00  0.00      PROA O  
ATOM   1808  OE2 GLU A 225     -96.303  74.761 -10.394  0.00  0.00      PROA O1-
ATOM   1809  N   MET A 226     -96.176  70.051  -6.998  0.00  0.00      PROA N  
ATOM   1810  CA  MET A 226     -96.827  68.780  -6.807  0.00  0.00      PROA C  
ATOM   1811  C   MET A 226     -98.318  69.038  -6.931  0.00  0.00      PROA C  
ATOM   1812  O   MET A 226     -98.808  70.116  -6.592  0.00  0.00      PROA O  
ATOM   1813  CB  MET A 226     -96.504  68.222  -5.394  0.00  0.00      PROA C  
ATOM   1814  CG  MET A 226     -97.063  66.814  -5.107  0.00  0.00      PROA C  
ATOM   1815  SD  MET A 226     -96.483  66.059  -3.556  0.00  0.00      PROA S  
ATOM   1816  CE  MET A 226     -97.379  67.158  -2.421  0.00  0.00      PROA C  
ATOM   1817  N   HIS A 227     -99.079  68.059  -7.443  0.00  0.00      PROA N  
ATOM   1818  CA  HIS A 227    -100.518  68.163  -7.604  0.00  0.00      PROA C  
ATOM   1819  C   HIS A 227    -101.129  67.109  -6.680  0.00  0.00      PROA C  
ATOM   1820  O   HIS A 227    -100.515  66.058  -6.485  0.00  0.00      PROA O  
ATOM   1821  CB  HIS A 227    -100.902  67.887  -9.087  0.00  0.00      PROA C  
ATOM   1822  CG  HIS A 227    -102.201  68.466  -9.602  0.00  0.00      PROA C  
ATOM   1823  CD2 HIS A 227    -102.456  69.032 -10.815  0.00  0.00      PROA C  
ATOM   1824  ND1 HIS A 227    -103.398  68.509  -8.916  0.00  0.00      PROA N  
ATOM   1825  CE1 HIS A 227    -104.313  69.089  -9.733  0.00  0.00      PROA C  
ATOM   1826  NE2 HIS A 227    -103.787  69.424 -10.899  0.00  0.00      PROA N  
ATOM   1827  N   PRO A 228    -102.297  67.291  -6.067  0.00  0.00      PROA N  
ATOM   1828  CA  PRO A 228    -102.852  66.215  -5.247  0.00  0.00      PROA C  
ATOM   1829  C   PRO A 228    -103.337  65.009  -6.046  0.00  0.00      PROA C  
ATOM   1830  O   PRO A 228    -103.126  63.881  -5.602  0.00  0.00      PROA O  
ATOM   1831  CB  PRO A 228    -103.996  66.899  -4.486  0.00  0.00      PROA C  
ATOM   1832  CG  PRO A 228    -103.444  68.304  -4.241  0.00  0.00      PROA C  
ATOM   1833  CD  PRO A 228    -102.703  68.610  -5.546  0.00  0.00      PROA C  
ATOM   1834  N   GLU A 229    -104.021  65.201  -7.198  0.00  0.00      PROA N  
ATOM   1835  CA  GLU A 229    -104.507  64.100  -8.025  0.00  0.00      PROA C  
ATOM   1836  C   GLU A 229    -103.406  63.234  -8.655  0.00  0.00      PROA C  
ATOM   1837  O   GLU A 229    -103.521  62.007  -8.703  0.00  0.00      PROA O  
ATOM   1838  CB  GLU A 229    -105.526  64.585  -9.097  0.00  0.00      PROA C  
ATOM   1839  CG  GLU A 229    -104.952  65.287 -10.357  0.00  0.00      PROA C  
ATOM   1840  CD  GLU A 229    -106.025  65.750 -11.345  0.00  0.00      PROA C  
ATOM   1841  OE1 GLU A 229    -107.244  65.708 -11.026  0.00  0.00      PROA O  
ATOM   1842  OE2 GLU A 229    -105.652  66.157 -12.479  0.00  0.00      PROA O1-
ATOM   1843  N   ALA A 230    -102.310  63.848  -9.144  0.00  0.00      PROA N  
ATOM   1844  CA  ALA A 230    -101.217  63.163  -9.811  0.00  0.00      PROA C  
ATOM   1845  C   ALA A 230     -99.890  63.528  -9.158  0.00  0.00      PROA C  
ATOM   1846  O   ALA A 230     -99.649  64.682  -8.814  0.00  0.00      PROA O  
ATOM   1847  CB  ALA A 230    -101.196  63.523 -11.311  0.00  0.00      PROA C  
ATOM   1848  N   GLN A 231     -98.987  62.547  -8.944  0.00  0.00      PROA N  
ATOM   1849  CA  GLN A 231     -97.768  62.745  -8.168  0.00  0.00      PROA C  
ATOM   1850  C   GLN A 231     -96.788  63.812  -8.668  0.00  0.00      PROA C  
ATOM   1851  O   GLN A 231     -96.349  64.668  -7.901  0.00  0.00      PROA O  
ATOM   1852  CB  GLN A 231     -97.052  61.378  -7.979  0.00  0.00      PROA C  
ATOM   1853  CG  GLN A 231     -95.641  61.438  -7.339  0.00  0.00      PROA C  
ATOM   1854  CD  GLN A 231     -95.092  60.031  -7.077  0.00  0.00      PROA C  
ATOM   1855  NE2 GLN A 231     -95.001  59.638  -5.787  0.00  0.00      PROA N  
ATOM   1856  OE1 GLN A 231     -94.751  59.286  -8.002  0.00  0.00      PROA O  
ATOM   1857  N   CYS A 232     -96.464  63.821  -9.978  0.00  0.00      PROA N  
ATOM   1858  CA  CYS A 232     -95.536  64.792 -10.554  0.00  0.00      PROA C  
ATOM   1859  C   CYS A 232     -95.926  65.195 -11.986  0.00  0.00      PROA C  
ATOM   1860  O   CYS A 232     -95.163  64.921 -12.918  0.00  0.00      PROA O  
ATOM   1861  CB  CYS A 232     -94.080  64.230 -10.589  0.00  0.00      PROA C  
ATOM   1862  SG  CYS A 232     -93.260  64.055  -8.975  0.00  0.00      PROA S  
ATOM   1863  N   PRO A 233     -97.067  65.831 -12.272  0.00  0.00      PROA N  
ATOM   1864  CA  PRO A 233     -97.411  66.267 -13.623  0.00  0.00      PROA C  
ATOM   1865  C   PRO A 233     -96.615  67.496 -14.035  0.00  0.00      PROA C  
ATOM   1866  O   PRO A 233     -96.327  67.661 -15.222  0.00  0.00      PROA O  
ATOM   1867  CB  PRO A 233     -98.919  66.559 -13.539  0.00  0.00      PROA C  
ATOM   1868  CG  PRO A 233     -99.139  66.991 -12.087  0.00  0.00      PROA C  
ATOM   1869  CD  PRO A 233     -98.140  66.122 -11.318  0.00  0.00      PROA C  
ATOM   1870  N   TYR A 234     -96.298  68.390 -13.078  0.00  0.00      PROA N  
ATOM   1871  CA  TYR A 234     -95.653  69.665 -13.319  0.00  0.00      PROA C  
ATOM   1872  C   TYR A 234     -94.147  69.484 -13.504  0.00  0.00      PROA C  
ATOM   1873  O   TYR A 234     -93.645  69.222 -14.601  0.00  0.00      PROA O  
ATOM   1874  CB  TYR A 234     -95.930  70.648 -12.138  0.00  0.00      PROA C  
ATOM   1875  CG  TYR A 234     -97.399  70.930 -11.958  0.00  0.00      PROA C  
ATOM   1876  CD1 TYR A 234     -98.143  71.506 -13.001  0.00  0.00      PROA C  
ATOM   1877  CD2 TYR A 234     -98.026  70.716 -10.716  0.00  0.00      PROA C  
ATOM   1878  CE1 TYR A 234     -99.483  71.870 -12.810  0.00  0.00      PROA C  
ATOM   1879  CE2 TYR A 234     -99.364  71.083 -10.519  0.00  0.00      PROA C  
ATOM   1880  CZ  TYR A 234    -100.089  71.668 -11.563  0.00  0.00      PROA C  
ATOM   1881  OH  TYR A 234    -101.423  72.072 -11.349  0.00  0.00      PROA O  
ATOM   1882  N   ASP A 235     -93.386  69.614 -12.409  0.00  0.00      PROA N  
ATOM   1883  CA  ASP A 235     -91.956  69.451 -12.378  0.00  0.00      PROA C  
ATOM   1884  C   ASP A 235     -91.640  68.004 -12.006  0.00  0.00      PROA C  
ATOM   1885  O   ASP A 235     -92.388  67.358 -11.274  0.00  0.00      PROA O  
ATOM   1886  CB  ASP A 235     -91.328  70.430 -11.354  0.00  0.00      PROA C  
ATOM   1887  CG  ASP A 235     -91.812  71.856 -11.604  0.00  0.00      PROA C  
ATOM   1888  OD1 ASP A 235     -91.912  72.292 -12.783  0.00  0.00      PROA O  
ATOM   1889  OD2 ASP A 235     -92.018  72.584 -10.596  0.00  0.00      PROA O1-
ATOM   1890  N   SER A 236     -90.537  67.436 -12.522  0.00  0.00      PROA N  
ATOM   1891  CA  SER A 236     -90.109  66.096 -12.132  0.00  0.00      PROA C  
ATOM   1892  C   SER A 236     -88.626  66.067 -11.875  0.00  0.00      PROA C  
ATOM   1893  O   SER A 236     -87.831  66.420 -12.744  0.00  0.00      PROA O  
ATOM   1894  CB  SER A 236     -90.408  64.987 -13.182  0.00  0.00      PROA C  
ATOM   1895  OG  SER A 236     -91.808  64.736 -13.300  0.00  0.00      PROA O  
ATOM   1896  N   LEU A 237     -88.221  65.606 -10.676  0.00  0.00      PROA N  
ATOM   1897  CA  LEU A 237     -86.843  65.291 -10.361  0.00  0.00      PROA C  
ATOM   1898  C   LEU A 237     -86.687  63.781 -10.348  0.00  0.00      PROA C  
ATOM   1899  O   LEU A 237     -87.292  63.088  -9.528  0.00  0.00      PROA O  
ATOM   1900  CB  LEU A 237     -86.437  65.873  -8.984  0.00  0.00      PROA C  
ATOM   1901  CG  LEU A 237     -85.005  65.534  -8.517  0.00  0.00      PROA C  
ATOM   1902  CD1 LEU A 237     -83.953  66.124  -9.461  0.00  0.00      PROA C  
ATOM   1903  CD2 LEU A 237     -84.762  66.043  -7.092  0.00  0.00      PROA C  
ATOM   1904  N   LYS A 238     -85.889  63.227 -11.274  0.00  0.00      PROA N  
ATOM   1905  CA  LYS A 238     -85.663  61.801 -11.385  0.00  0.00      PROA C  
ATOM   1906  C   LYS A 238     -84.185  61.522 -11.173  0.00  0.00      PROA C  
ATOM   1907  O   LYS A 238     -83.313  62.216 -11.700  0.00  0.00      PROA O  
ATOM   1908  CB  LYS A 238     -86.075  61.232 -12.767  0.00  0.00      PROA C  
ATOM   1909  CG  LYS A 238     -87.481  61.643 -13.241  0.00  0.00      PROA C  
ATOM   1910  CD  LYS A 238     -87.975  60.712 -14.369  0.00  0.00      PROA C  
ATOM   1911  CE  LYS A 238     -89.241  61.173 -15.114  0.00  0.00      PROA C  
ATOM   1912  NZ  LYS A 238     -88.923  62.223 -16.118  0.00  0.00      PROA N1+
ATOM   1913  N   ILE A 239     -83.871  60.481 -10.386  0.00  0.00      PROA N  
ATOM   1914  CA  ILE A 239     -82.505  60.104 -10.067  0.00  0.00      PROA C  
ATOM   1915  C   ILE A 239     -82.286  58.703 -10.612  0.00  0.00      PROA C  
ATOM   1916  O   ILE A 239     -82.972  57.752 -10.245  0.00  0.00      PROA O  
ATOM   1917  CB  ILE A 239     -82.224  60.216  -8.566  0.00  0.00      PROA C  
ATOM   1918  CG1 ILE A 239     -82.324  61.705  -8.131  0.00  0.00      PROA C  
ATOM   1919  CG2 ILE A 239     -80.850  59.601  -8.214  0.00  0.00      PROA C  
ATOM   1920  CD  ILE A 239     -82.150  61.958  -6.630  0.00  0.00      PROA C  
ATOM   1921  N   GLN A 240     -81.342  58.544 -11.556  0.00  0.00      PROA N  
ATOM   1922  CA  GLN A 240     -81.111  57.306 -12.269  0.00  0.00      PROA C  
ATOM   1923  C   GLN A 240     -79.713  56.771 -12.016  0.00  0.00      PROA C  
ATOM   1924  O   GLN A 240     -78.717  57.489 -12.087  0.00  0.00      PROA O  
ATOM   1925  CB  GLN A 240     -81.356  57.501 -13.791  0.00  0.00      PROA C  
ATOM   1926  CG  GLN A 240     -80.972  56.297 -14.688  0.00  0.00      PROA C  
ATOM   1927  CD  GLN A 240     -81.335  56.536 -16.157  0.00  0.00      PROA C  
ATOM   1928  NE2 GLN A 240     -82.651  56.571 -16.463  0.00  0.00      PROA N  
ATOM   1929  OE1 GLN A 240     -80.467  56.686 -17.021  0.00  0.00      PROA O  
ATOM   1930  N   THR A 241     -79.610  55.466 -11.715  0.00  0.00      PROA N  
ATOM   1931  CA  THR A 241     -78.352  54.766 -11.494  0.00  0.00      PROA C  
ATOM   1932  C   THR A 241     -78.364  53.555 -12.403  0.00  0.00      PROA C  
ATOM   1933  O   THR A 241     -79.403  53.200 -12.964  0.00  0.00      PROA O  
ATOM   1934  CB  THR A 241     -78.127  54.315 -10.043  0.00  0.00      PROA C  
ATOM   1935  CG2 THR A 241     -78.345  55.498  -9.094  0.00  0.00      PROA C  
ATOM   1936  OG1 THR A 241     -78.990  53.265  -9.614  0.00  0.00      PROA O  
ATOM   1937  N   ASP A 242     -77.209  52.881 -12.603  0.00  0.00      PROA N  
ATOM   1938  CA  ASP A 242     -77.165  51.660 -13.395  0.00  0.00      PROA C  
ATOM   1939  C   ASP A 242     -78.051  50.536 -12.844  0.00  0.00      PROA C  
ATOM   1940  O   ASP A 242     -78.793  49.894 -13.591  0.00  0.00      PROA O  
ATOM   1941  CB  ASP A 242     -75.708  51.132 -13.524  0.00  0.00      PROA C  
ATOM   1942  CG  ASP A 242     -74.856  51.961 -14.474  0.00  0.00      PROA C  
ATOM   1943  OD1 ASP A 242     -75.381  52.833 -15.214  0.00  0.00      PROA O  
ATOM   1944  OD2 ASP A 242     -73.630  51.674 -14.545  0.00  0.00      PROA O1-
ATOM   1945  N   LYS A 243     -78.019  50.282 -11.516  0.00  0.00      PROA N  
ATOM   1946  CA  LYS A 243     -78.917  49.329 -10.885  0.00  0.00      PROA C  
ATOM   1947  C   LYS A 243     -80.404  49.673 -10.911  0.00  0.00      PROA C  
ATOM   1948  O   LYS A 243     -81.236  48.823 -11.232  0.00  0.00      PROA O  
ATOM   1949  CB  LYS A 243     -78.462  48.941  -9.454  0.00  0.00      PROA C  
ATOM   1950  CG  LYS A 243     -77.262  47.975  -9.460  0.00  0.00      PROA C  
ATOM   1951  CD  LYS A 243     -77.027  47.318  -8.086  0.00  0.00      PROA C  
ATOM   1952  CE  LYS A 243     -76.144  46.055  -8.113  0.00  0.00      PROA C  
ATOM   1953  NZ  LYS A 243     -74.750  46.374  -8.493  0.00  0.00      PROA N1+
ATOM   1954  N   ARG A 244     -80.781  50.929 -10.598  0.00  0.00      PROA N  
ATOM   1955  CA  ARG A 244     -82.185  51.297 -10.548  0.00  0.00      PROA C  
ATOM   1956  C   ARG A 244     -82.426  52.796 -10.629  0.00  0.00      PROA C  
ATOM   1957  O   ARG A 244     -81.528  53.624 -10.469  0.00  0.00      PROA O  
ATOM   1958  CB  ARG A 244     -82.907  50.753  -9.281  0.00  0.00      PROA C  
ATOM   1959  CG  ARG A 244     -82.308  51.230  -7.939  0.00  0.00      PROA C  
ATOM   1960  CD  ARG A 244     -83.220  50.975  -6.731  0.00  0.00      PROA C  
ATOM   1961  NE  ARG A 244     -84.399  51.883  -6.895  0.00  0.00      PROA N  
ATOM   1962  CZ  ARG A 244     -85.466  51.901  -6.111  0.00  0.00      PROA C  
ATOM   1963  NH1 ARG A 244     -85.598  51.127  -5.061  0.00  0.00      PROA N1+
ATOM   1964  NH2 ARG A 244     -86.434  52.738  -6.418  0.00  0.00      PROA N  
ATOM   1965  N   GLU A 245     -83.693  53.176 -10.876  0.00  0.00      PROA N  
ATOM   1966  CA  GLU A 245     -84.156  54.547 -10.821  0.00  0.00      PROA C  
ATOM   1967  C   GLU A 245     -84.850  54.834  -9.494  0.00  0.00      PROA C  
ATOM   1968  O   GLU A 245     -85.338  53.940  -8.797  0.00  0.00      PROA O  
ATOM   1969  CB  GLU A 245     -85.106  54.864 -12.005  0.00  0.00      PROA C  
ATOM   1970  CG  GLU A 245     -84.396  54.784 -13.380  0.00  0.00      PROA C  
ATOM   1971  CD  GLU A 245     -85.341  55.055 -14.547  0.00  0.00      PROA C  
ATOM   1972  OE1 GLU A 245     -85.791  56.219 -14.713  0.00  0.00      PROA O  
ATOM   1973  OE2 GLU A 245     -85.628  54.110 -15.330  0.00  0.00      PROA O1-
ATOM   1974  N   TYR A 246     -84.894  56.117  -9.115  0.00  0.00      PROA N  
ATOM   1975  CA  TYR A 246     -85.548  56.627  -7.932  0.00  0.00      PROA C  
ATOM   1976  C   TYR A 246     -86.395  57.826  -8.350  0.00  0.00      PROA C  
ATOM   1977  O   TYR A 246     -86.194  58.429  -9.408  0.00  0.00      PROA O  
ATOM   1978  CB  TYR A 246     -84.541  57.090  -6.836  0.00  0.00      PROA C  
ATOM   1979  CG  TYR A 246     -83.573  56.006  -6.427  0.00  0.00      PROA C  
ATOM   1980  CD1 TYR A 246     -82.346  55.847  -7.098  0.00  0.00      PROA C  
ATOM   1981  CD2 TYR A 246     -83.833  55.211  -5.298  0.00  0.00      PROA C  
ATOM   1982  CE1 TYR A 246     -81.410  54.900  -6.662  0.00  0.00      PROA C  
ATOM   1983  CE2 TYR A 246     -82.891  54.272  -4.851  0.00  0.00      PROA C  
ATOM   1984  CZ  TYR A 246     -81.678  54.118  -5.533  0.00  0.00      PROA C  
ATOM   1985  OH  TYR A 246     -80.716  53.189  -5.084  0.00  0.00      PROA O  
ATOM   1986  N   GLY A 247     -87.385  58.204  -7.511  0.00  0.00      PROA N  
ATOM   1987  CA  GLY A 247     -88.376  59.227  -7.843  0.00  0.00      PROA C  
ATOM   1988  C   GLY A 247     -89.384  58.785  -8.891  0.00  0.00      PROA C  
ATOM   1989  O   GLY A 247     -89.638  57.582  -9.017  0.00  0.00      PROA O  
ATOM   1990  N   PRO A 248     -89.995  59.677  -9.669  0.00  0.00      PROA N  
ATOM   1991  CA  PRO A 248     -90.059  61.132  -9.503  0.00  0.00      PROA C  
ATOM   1992  C   PRO A 248     -90.239  61.678  -8.087  0.00  0.00      PROA C  
ATOM   1993  O   PRO A 248     -91.114  61.212  -7.356  0.00  0.00      PROA O  
ATOM   1994  CB  PRO A 248     -91.190  61.560 -10.450  0.00  0.00      PROA C  
ATOM   1995  CG  PRO A 248     -91.163  60.501 -11.553  0.00  0.00      PROA C  
ATOM   1996  CD  PRO A 248     -90.843  59.225 -10.774  0.00  0.00      PROA C  
ATOM   1997  N   PHE A 249     -89.429  62.675  -7.687  0.00  0.00      PROA N  
ATOM   1998  CA  PHE A 249     -89.542  63.350  -6.404  0.00  0.00      PROA C  
ATOM   1999  C   PHE A 249     -90.289  64.672  -6.541  0.00  0.00      PROA C  
ATOM   2000  O   PHE A 249     -89.906  65.538  -7.331  0.00  0.00      PROA O  
ATOM   2001  CB  PHE A 249     -88.156  63.637  -5.761  0.00  0.00      PROA C  
ATOM   2002  CG  PHE A 249     -87.441  62.359  -5.425  0.00  0.00      PROA C  
ATOM   2003  CD1 PHE A 249     -87.777  61.657  -4.254  0.00  0.00      PROA C  
ATOM   2004  CD2 PHE A 249     -86.385  61.884  -6.224  0.00  0.00      PROA C  
ATOM   2005  CE1 PHE A 249     -87.084  60.494  -3.896  0.00  0.00      PROA C  
ATOM   2006  CE2 PHE A 249     -85.695  60.718  -5.870  0.00  0.00      PROA C  
ATOM   2007  CZ  PHE A 249     -86.044  60.024  -4.705  0.00  0.00      PROA C  
ATOM   2008  N   CYS A 250     -91.372  64.853  -5.753  0.00  0.00      PROA N  
ATOM   2009  CA  CYS A 250     -92.166  66.074  -5.729  0.00  0.00      PROA C  
ATOM   2010  C   CYS A 250     -92.668  66.341  -4.319  0.00  0.00      PROA C  
ATOM   2011  O   CYS A 250     -92.746  65.434  -3.487  0.00  0.00      PROA O  
ATOM   2012  CB  CYS A 250     -93.397  66.041  -6.680  0.00  0.00      PROA C  
ATOM   2013  SG  CYS A 250     -92.909  65.970  -8.425  0.00  0.00      PROA S  
ATOM   2014  N   GLY A 251     -93.014  67.613  -4.016  0.00  0.00      PROA N  
ATOM   2015  CA  GLY A 251     -93.545  68.032  -2.720  0.00  0.00      PROA C  
ATOM   2016  C   GLY A 251     -92.613  68.953  -1.984  0.00  0.00      PROA C  
ATOM   2017  O   GLY A 251     -91.565  69.346  -2.491  0.00  0.00      PROA O  
ATOM   2018  N   LYS A 252     -92.998  69.339  -0.750  0.00  0.00      PROA N  
ATOM   2019  CA  LYS A 252     -92.229  70.263   0.072  0.00  0.00      PROA C  
ATOM   2020  C   LYS A 252     -91.559  69.579   1.260  0.00  0.00      PROA C  
ATOM   2021  O   LYS A 252     -90.927  70.215   2.107  0.00  0.00      PROA O  
ATOM   2022  CB  LYS A 252     -93.114  71.444   0.548  0.00  0.00      PROA C  
ATOM   2023  CG  LYS A 252     -94.367  71.057   1.349  0.00  0.00      PROA C  
ATOM   2024  CD  LYS A 252     -95.126  72.254   1.965  0.00  0.00      PROA C  
ATOM   2025  CE  LYS A 252     -95.738  73.270   0.976  0.00  0.00      PROA C  
ATOM   2026  NZ  LYS A 252     -94.762  74.295   0.524  0.00  0.00      PROA N1+
ATOM   2027  N   THR A 253     -91.661  68.237   1.346  0.00  0.00      PROA N  
ATOM   2028  CA  THR A 253     -90.988  67.443   2.371  0.00  0.00      PROA C  
ATOM   2029  C   THR A 253     -89.596  67.063   1.900  0.00  0.00      PROA C  
ATOM   2030  O   THR A 253     -89.373  66.768   0.728  0.00  0.00      PROA O  
ATOM   2031  CB  THR A 253     -91.780  66.202   2.812  0.00  0.00      PROA C  
ATOM   2032  CG2 THR A 253     -91.947  65.158   1.693  0.00  0.00      PROA C  
ATOM   2033  OG1 THR A 253     -91.204  65.543   3.938  0.00  0.00      PROA O  
ATOM   2034  N   LEU A 254     -88.609  67.085   2.814  0.00  0.00      PROA N  
ATOM   2035  CA  LEU A 254     -87.218  66.758   2.548  0.00  0.00      PROA C  
ATOM   2036  C   LEU A 254     -87.047  65.242   2.288  0.00  0.00      PROA C  
ATOM   2037  O   LEU A 254     -87.363  64.459   3.194  0.00  0.00      PROA O  
ATOM   2038  CB  LEU A 254     -86.417  67.260   3.782  0.00  0.00      PROA C  
ATOM   2039  CG  LEU A 254     -84.887  67.417   3.652  0.00  0.00      PROA C  
ATOM   2040  CD1 LEU A 254     -84.161  66.070   3.630  0.00  0.00      PROA C  
ATOM   2041  CD2 LEU A 254     -84.482  68.303   2.465  0.00  0.00      PROA C  
ATOM   2042  N   PRO A 255     -86.631  64.739   1.111  0.00  0.00      PROA N  
ATOM   2043  CA  PRO A 255     -86.498  63.305   0.842  0.00  0.00      PROA C  
ATOM   2044  C   PRO A 255     -85.531  62.548   1.763  0.00  0.00      PROA C  
ATOM   2045  O   PRO A 255     -84.534  63.154   2.171  0.00  0.00      PROA O  
ATOM   2046  CB  PRO A 255     -86.065  63.232  -0.634  0.00  0.00      PROA C  
ATOM   2047  CG  PRO A 255     -86.608  64.522  -1.245  0.00  0.00      PROA C  
ATOM   2048  CD  PRO A 255     -86.430  65.525  -0.107  0.00  0.00      PROA C  
ATOM   2049  N   PRO A 256     -85.741  61.282   2.134  0.00  0.00      PROA N  
ATOM   2050  CA  PRO A 256     -84.721  60.477   2.808  0.00  0.00      PROA C  
ATOM   2051  C   PRO A 256     -83.401  60.348   2.044  0.00  0.00      PROA C  
ATOM   2052  O   PRO A 256     -83.348  60.561   0.830  0.00  0.00      PROA O  
ATOM   2053  CB  PRO A 256     -85.412  59.117   3.006  0.00  0.00      PROA C  
ATOM   2054  CG  PRO A 256     -86.346  59.002   1.800  0.00  0.00      PROA C  
ATOM   2055  CD  PRO A 256     -86.826  60.443   1.604  0.00  0.00      PROA C  
ATOM   2056  N   ARG A 257     -82.310  59.977   2.751  0.00  0.00      PROA N  
ATOM   2057  CA  ARG A 257     -81.025  59.650   2.152  0.00  0.00      PROA C  
ATOM   2058  C   ARG A 257     -81.097  58.556   1.091  0.00  0.00      PROA C  
ATOM   2059  O   ARG A 257     -81.765  57.534   1.271  0.00  0.00      PROA O  
ATOM   2060  CB  ARG A 257     -79.992  59.246   3.245  0.00  0.00      PROA C  
ATOM   2061  CG  ARG A 257     -78.695  58.561   2.749  0.00  0.00      PROA C  
ATOM   2062  CD  ARG A 257     -77.730  58.182   3.882  0.00  0.00      PROA C  
ATOM   2063  NE  ARG A 257     -76.572  57.474   3.245  0.00  0.00      PROA N  
ATOM   2064  CZ  ARG A 257     -75.624  56.827   3.908  0.00  0.00      PROA C  
ATOM   2065  NH1 ARG A 257     -75.647  56.667   5.211  0.00  0.00      PROA N1+
ATOM   2066  NH2 ARG A 257     -74.606  56.338   3.232  0.00  0.00      PROA N  
ATOM   2067  N   ILE A 258     -80.385  58.739  -0.037  0.00  0.00      PROA N  
ATOM   2068  CA  ILE A 258     -80.318  57.736  -1.083  0.00  0.00      PROA C  
ATOM   2069  C   ILE A 258     -78.900  57.193  -1.098  0.00  0.00      PROA C  
ATOM   2070  O   ILE A 258     -77.947  57.876  -1.473  0.00  0.00      PROA O  
ATOM   2071  CB  ILE A 258     -80.710  58.253  -2.472  0.00  0.00      PROA C  
ATOM   2072  CG1 ILE A 258     -82.023  59.078  -2.426  0.00  0.00      PROA C  
ATOM   2073  CG2 ILE A 258     -80.839  57.041  -3.422  0.00  0.00      PROA C  
ATOM   2074  CD  ILE A 258     -82.444  59.637  -3.788  0.00  0.00      PROA C  
ATOM   2075  N   GLU A 259     -78.720  55.928  -0.676  0.00  0.00      PROA N  
ATOM   2076  CA  GLU A 259     -77.443  55.246  -0.740  0.00  0.00      PROA C  
ATOM   2077  C   GLU A 259     -77.438  54.353  -1.971  0.00  0.00      PROA C  
ATOM   2078  O   GLU A 259     -78.216  53.402  -2.076  0.00  0.00      PROA O  
ATOM   2079  CB  GLU A 259     -77.193  54.415   0.546  0.00  0.00      PROA C  
ATOM   2080  CG  GLU A 259     -75.856  53.624   0.557  0.00  0.00      PROA C  
ATOM   2081  CD  GLU A 259     -75.616  52.827   1.841  0.00  0.00      PROA C  
ATOM   2082  OE1 GLU A 259     -76.495  52.779   2.742  0.00  0.00      PROA O  
ATOM   2083  OE2 GLU A 259     -74.518  52.215   1.954  0.00  0.00      PROA O1-
ATOM   2084  N   THR A 260     -76.576  54.657  -2.960  0.00  0.00      PROA N  
ATOM   2085  CA  THR A 260     -76.559  53.960  -4.241  0.00  0.00      PROA C  
ATOM   2086  C   THR A 260     -75.266  53.177  -4.353  0.00  0.00      PROA C  
ATOM   2087  O   THR A 260     -74.188  53.652  -4.003  0.00  0.00      PROA O  
ATOM   2088  CB  THR A 260     -76.729  54.873  -5.472  0.00  0.00      PROA C  
ATOM   2089  CG2 THR A 260     -77.899  55.843  -5.262  0.00  0.00      PROA C  
ATOM   2090  OG1 THR A 260     -75.587  55.655  -5.793  0.00  0.00      PROA O  
ATOM   2091  N   ASP A 261     -75.341  51.915  -4.824  0.00  0.00      PROA N  
ATOM   2092  CA  ASP A 261     -74.177  51.082  -5.075  0.00  0.00      PROA C  
ATOM   2093  C   ASP A 261     -73.243  51.659  -6.154  0.00  0.00      PROA C  
ATOM   2094  O   ASP A 261     -72.017  51.643  -6.031  0.00  0.00      PROA O  
ATOM   2095  CB  ASP A 261     -74.681  49.663  -5.457  0.00  0.00      PROA C  
ATOM   2096  CG  ASP A 261     -73.559  48.645  -5.588  0.00  0.00      PROA C  
ATOM   2097  OD1 ASP A 261     -72.641  48.621  -4.728  0.00  0.00      PROA O  
ATOM   2098  OD2 ASP A 261     -73.642  47.785  -6.506  0.00  0.00      PROA O1-
ATOM   2099  N   SER A 262     -73.843  52.183  -7.246  0.00  0.00      PROA N  
ATOM   2100  CA  SER A 262     -73.158  52.678  -8.437  0.00  0.00      PROA C  
ATOM   2101  C   SER A 262     -72.211  53.864  -8.228  0.00  0.00      PROA C  
ATOM   2102  O   SER A 262     -72.402  54.730  -7.370  0.00  0.00      PROA O  
ATOM   2103  CB  SER A 262     -74.156  53.028  -9.583  0.00  0.00      PROA C  
ATOM   2104  OG  SER A 262     -73.509  53.289 -10.835  0.00  0.00      PROA O  
ATOM   2105  N   ASN A 263     -71.153  53.915  -9.061  0.00  0.00      PROA N  
ATOM   2106  CA  ASN A 263     -70.201  55.000  -9.172  0.00  0.00      PROA C  
ATOM   2107  C   ASN A 263     -70.742  56.183  -9.974  0.00  0.00      PROA C  
ATOM   2108  O   ASN A 263     -70.227  57.298  -9.876  0.00  0.00      PROA O  
ATOM   2109  CB  ASN A 263     -68.884  54.488  -9.839  0.00  0.00      PROA C  
ATOM   2110  CG  ASN A 263     -69.112  53.871 -11.225  0.00  0.00      PROA C  
ATOM   2111  ND2 ASN A 263     -68.401  54.392 -12.250  0.00  0.00      PROA N  
ATOM   2112  OD1 ASN A 263     -69.915  52.953 -11.413  0.00  0.00      PROA O  
ATOM   2113  N   LYS A 264     -71.786  55.966 -10.795  0.00  0.00      PROA N  
ATOM   2114  CA  LYS A 264     -72.331  57.000 -11.644  0.00  0.00      PROA C  
ATOM   2115  C   LYS A 264     -73.831  57.157 -11.490  0.00  0.00      PROA C  
ATOM   2116  O   LYS A 264     -74.620  56.214 -11.575  0.00  0.00      PROA O  
ATOM   2117  CB  LYS A 264     -71.907  56.870 -13.130  0.00  0.00      PROA C  
ATOM   2118  CG  LYS A 264     -72.125  55.495 -13.777  0.00  0.00      PROA C  
ATOM   2119  CD  LYS A 264     -71.638  55.487 -15.240  0.00  0.00      PROA C  
ATOM   2120  CE  LYS A 264     -71.886  54.150 -15.956  0.00  0.00      PROA C  
ATOM   2121  NZ  LYS A 264     -71.375  54.188 -17.348  0.00  0.00      PROA N1+
ATOM   2122  N   VAL A 265     -74.255  58.405 -11.229  0.00  0.00      PROA N  
ATOM   2123  CA  VAL A 265     -75.640  58.759 -11.008  0.00  0.00      PROA C  
ATOM   2124  C   VAL A 265     -75.981  59.831 -12.017  0.00  0.00      PROA C  
ATOM   2125  O   VAL A 265     -75.213  60.764 -12.248  0.00  0.00      PROA O  
ATOM   2126  CB  VAL A 265     -75.917  59.252  -9.590  0.00  0.00      PROA C  
ATOM   2127  CG1 VAL A 265     -77.428  59.486  -9.401  0.00  0.00      PROA C  
ATOM   2128  CG2 VAL A 265     -75.416  58.205  -8.576  0.00  0.00      PROA C  
ATOM   2129  N   THR A 266     -77.133  59.715 -12.686  0.00  0.00      PROA N  
ATOM   2130  CA  THR A 266     -77.595  60.723 -13.628  0.00  0.00      PROA C  
ATOM   2131  C   THR A 266     -78.875  61.275 -13.067  0.00  0.00      PROA C  
ATOM   2132  O   THR A 266     -79.832  60.549 -12.804  0.00  0.00      PROA O  
ATOM   2133  CB  THR A 266     -77.842  60.207 -15.039  0.00  0.00      PROA C  
ATOM   2134  CG2 THR A 266     -78.028  61.386 -16.006  0.00  0.00      PROA C  
ATOM   2135  OG1 THR A 266     -76.710  59.471 -15.490  0.00  0.00      PROA O  
ATOM   2136  N   ILE A 267     -78.917  62.589 -12.832  0.00  0.00      PROA N  
ATOM   2137  CA  ILE A 267     -80.042  63.233 -12.191  0.00  0.00      PROA C  
ATOM   2138  C   ILE A 267     -80.654  64.163 -13.205  0.00  0.00      PROA C  
ATOM   2139  O   ILE A 267     -79.971  64.979 -13.824  0.00  0.00      PROA O  
ATOM   2140  CB  ILE A 267     -79.637  63.949 -10.909  0.00  0.00      PROA C  
ATOM   2141  CG1 ILE A 267     -78.981  62.919  -9.955  0.00  0.00      PROA C  
ATOM   2142  CG2 ILE A 267     -80.865  64.660 -10.299  0.00  0.00      PROA C  
ATOM   2143  CD  ILE A 267     -78.687  63.441  -8.549  0.00  0.00      PROA C  
ATOM   2144  N   THR A 268     -81.968  64.031 -13.439  0.00  0.00      PROA N  
ATOM   2145  CA  THR A 268     -82.673  64.844 -14.417  0.00  0.00      PROA C  
ATOM   2146  C   THR A 268     -83.788  65.603 -13.746  0.00  0.00      PROA C  
ATOM   2147  O   THR A 268     -84.619  65.044 -13.033  0.00  0.00      PROA O  
ATOM   2148  CB  THR A 268     -83.196  64.121 -15.660  0.00  0.00      PROA C  
ATOM   2149  CG2 THR A 268     -82.006  63.788 -16.575  0.00  0.00      PROA C  
ATOM   2150  OG1 THR A 268     -83.842  62.891 -15.353  0.00  0.00      PROA O  
ATOM   2151  N   PHE A 269     -83.814  66.930 -13.953  0.00  0.00      PROA N  
ATOM   2152  CA  PHE A 269     -84.834  67.800 -13.410  0.00  0.00      PROA C  
ATOM   2153  C   PHE A 269     -85.507  68.500 -14.575  0.00  0.00      PROA C  
ATOM   2154  O   PHE A 269     -84.882  69.262 -15.309  0.00  0.00      PROA O  
ATOM   2155  CB  PHE A 269     -84.238  68.799 -12.373  0.00  0.00      PROA C  
ATOM   2156  CG  PHE A 269     -85.259  69.755 -11.801  0.00  0.00      PROA C  
ATOM   2157  CD1 PHE A 269     -86.399  69.263 -11.144  0.00  0.00      PROA C  
ATOM   2158  CD2 PHE A 269     -85.070  71.147 -11.878  0.00  0.00      PROA C  
ATOM   2159  CE1 PHE A 269     -87.343  70.139 -10.594  0.00  0.00      PROA C  
ATOM   2160  CE2 PHE A 269     -86.010  72.028 -11.325  0.00  0.00      PROA C  
ATOM   2161  CZ  PHE A 269     -87.149  71.523 -10.686  0.00  0.00      PROA C  
ATOM   2162  N   THR A 270     -86.802  68.233 -14.798  0.00  0.00      PROA N  
ATOM   2163  CA  THR A 270     -87.557  68.835 -15.891  0.00  0.00      PROA C  
ATOM   2164  C   THR A 270     -88.649  69.691 -15.301  0.00  0.00      PROA C  
ATOM   2165  O   THR A 270     -89.331  69.310 -14.349  0.00  0.00      PROA O  
ATOM   2166  CB  THR A 270     -88.079  67.847 -16.939  0.00  0.00      PROA C  
ATOM   2167  CG2 THR A 270     -88.976  66.764 -16.321  0.00  0.00      PROA C  
ATOM   2168  OG1 THR A 270     -88.810  68.468 -17.993  0.00  0.00      PROA O  
ATOM   2169  N   THR A 271     -88.778  70.917 -15.821  0.00  0.00      PROA N  
ATOM   2170  CA  THR A 271     -89.488  72.001 -15.165  0.00  0.00      PROA C  
ATOM   2171  C   THR A 271     -90.590  72.521 -16.075  0.00  0.00      PROA C  
ATOM   2172  O   THR A 271     -90.426  72.595 -17.297  0.00  0.00      PROA O  
ATOM   2173  CB  THR A 271     -88.547  73.146 -14.797  0.00  0.00      PROA C  
ATOM   2174  CG2 THR A 271     -89.092  73.884 -13.581  0.00  0.00      PROA C  
ATOM   2175  OG1 THR A 271     -87.246  72.679 -14.446  0.00  0.00      PROA O  
ATOM   2176  N   ASP A 272     -91.768  72.845 -15.510  0.00  0.00      PROA N  
ATOM   2177  CA  ASP A 272     -92.916  73.355 -16.237  0.00  0.00      PROA C  
ATOM   2178  C   ASP A 272     -93.007  74.898 -16.211  0.00  0.00      PROA C  
ATOM   2179  O   ASP A 272     -92.366  75.593 -15.419  0.00  0.00      PROA O  
ATOM   2180  CB  ASP A 272     -94.222  72.678 -15.720  0.00  0.00      PROA C  
ATOM   2181  CG  ASP A 272     -95.402  72.778 -16.679  0.00  0.00      PROA C  
ATOM   2182  OD1 ASP A 272     -95.218  73.159 -17.864  0.00  0.00      PROA O  
ATOM   2183  OD2 ASP A 272     -96.535  72.413 -16.265  0.00  0.00      PROA O1-
ATOM   2184  N   GLU A 273     -93.831  75.458 -17.118  0.00  0.00      PROA N  
ATOM   2185  CA  GLU A 273     -93.967  76.865 -17.445  0.00  0.00      PROA C  
ATOM   2186  C   GLU A 273     -94.324  77.786 -16.273  0.00  0.00      PROA C  
ATOM   2187  O   GLU A 273     -93.812  78.900 -16.153  0.00  0.00      PROA O  
ATOM   2188  CB  GLU A 273     -95.057  77.037 -18.541  0.00  0.00      PROA C  
ATOM   2189  CG  GLU A 273     -94.754  76.280 -19.862  0.00  0.00      PROA C  
ATOM   2190  CD  GLU A 273     -95.798  76.490 -20.959  0.00  0.00      PROA C  
ATOM   2191  OE1 GLU A 273     -96.793  77.236 -20.760  0.00  0.00      PROA O  
ATOM   2192  OE2 GLU A 273     -95.628  75.892 -22.057  0.00  0.00      PROA O1-
ATOM   2193  N   SER A 274     -95.233  77.338 -15.385  0.00  0.00      PROA N  
ATOM   2194  CA  SER A 274     -95.685  78.093 -14.219  0.00  0.00      PROA C  
ATOM   2195  C   SER A 274     -94.985  77.661 -12.936  0.00  0.00      PROA C  
ATOM   2196  O   SER A 274     -94.359  76.602 -12.860  0.00  0.00      PROA O  
ATOM   2197  CB  SER A 274     -97.222  77.981 -13.996  0.00  0.00      PROA C  
ATOM   2198  OG  SER A 274     -97.944  78.578 -15.079  0.00  0.00      PROA O  
ATOM   2199  N   GLY A 275     -95.092  78.493 -11.875  0.00  0.00      PROA N  
ATOM   2200  CA  GLY A 275     -94.593  78.187 -10.534  0.00  0.00      PROA C  
ATOM   2201  C   GLY A 275     -93.291  78.867 -10.198  0.00  0.00      PROA C  
ATOM   2202  O   GLY A 275     -92.410  79.059 -11.035  0.00  0.00      PROA O  
ATOM   2203  N   ASN A 276     -93.463  79.501  -8.366  1.00 26.97      PROA N  
ATOM   2204  CA  ASN A 276     -92.272  80.248  -8.814  1.00 26.97      PROA C  
ATOM   2205  C   ASN A 276     -90.995  79.408  -8.906  1.00 26.97      PROA C  
ATOM   2206  O   ASN A 276     -90.696  78.733  -9.933  1.00 26.97      PROA O  
ATOM   2207  CB  ASN A 276     -92.092  81.227  -7.638  1.00 26.97      PROA C  
ATOM   2208  CG  ASN A 276     -91.108  82.350  -7.915  1.00 26.97      PROA C  
ATOM   2209  ND2 ASN A 276     -91.507  83.549  -7.552  1.00 26.97      PROA N  
ATOM   2210  OD1 ASN A 276     -89.959  82.098  -8.346  1.00 26.97      PROA O  
ATOM   2211  N   HIS A 277     -91.346  78.090  -7.043  0.00  0.00      PROA N  
ATOM   2212  CA  HIS A 277     -90.885  77.425  -5.832  0.00  0.00      PROA C  
ATOM   2213  C   HIS A 277     -89.366  77.333  -5.786  0.00  0.00      PROA C  
ATOM   2214  O   HIS A 277     -88.680  77.397  -6.805  0.00  0.00      PROA O  
ATOM   2215  CB  HIS A 277     -91.568  76.059  -5.592  0.00  0.00      PROA C  
ATOM   2216  CG  HIS A 277     -93.043  76.225  -5.318  0.00  0.00      PROA C  
ATOM   2217  CD2 HIS A 277     -93.730  76.162  -4.143  0.00  0.00      PROA C  
ATOM   2218  ND1 HIS A 277     -94.000  76.383  -6.300  0.00  0.00      PROA N  
ATOM   2219  CE1 HIS A 277     -95.208  76.425  -5.683  0.00  0.00      PROA C  
ATOM   2220  NE2 HIS A 277     -95.095  76.300  -4.370  0.00  0.00      PROA N  
ATOM   2221  N   THR A 278     -88.796  77.246  -4.563  0.00  0.00      PROA N  
ATOM   2222  CA  THR A 278     -87.353  77.322  -4.313  0.00  0.00      PROA C  
ATOM   2223  C   THR A 278     -86.517  76.254  -5.012  0.00  0.00      PROA C  
ATOM   2224  O   THR A 278     -85.431  76.539  -5.525  0.00  0.00      PROA O  
ATOM   2225  CB  THR A 278     -86.997  77.450  -2.817  0.00  0.00      PROA C  
ATOM   2226  CG2 THR A 278     -87.600  76.307  -1.987  0.00  0.00      PROA C  
ATOM   2227  OG1 THR A 278     -85.598  77.461  -2.548  0.00  0.00      PROA O  
ATOM   2228  N   GLY A 279     -87.012  75.001  -5.089  0.00  0.00      PROA N  
ATOM   2229  CA  GLY A 279     -86.288  73.894  -5.689  0.00  0.00      PROA C  
ATOM   2230  C   GLY A 279     -85.639  73.011  -4.665  0.00  0.00      PROA C  
ATOM   2231  O   GLY A 279     -86.177  72.759  -3.589  0.00  0.00      PROA O  
ATOM   2232  N   TRP A 280     -84.469  72.472  -5.014  0.00  0.00      PROA N  
ATOM   2233  CA  TRP A 280     -83.795  71.457  -4.249  0.00  0.00      PROA C  
ATOM   2234  C   TRP A 280     -82.289  71.668  -4.280  0.00  0.00      PROA C  
ATOM   2235  O   TRP A 280     -81.728  72.272  -5.198  0.00  0.00      PROA O  
ATOM   2236  CB  TRP A 280     -84.151  70.048  -4.818  0.00  0.00      PROA C  
ATOM   2237  CG  TRP A 280     -83.877  69.835  -6.279  0.00  0.00      PROA C  
ATOM   2238  CD1 TRP A 280     -84.763  70.054  -7.306  0.00  0.00      PROA C  
ATOM   2239  CD2 TRP A 280     -82.638  69.433  -6.892  0.00  0.00      PROA C  
ATOM   2240  CE2 TRP A 280     -82.841  69.479  -8.292  0.00  0.00      PROA C  
ATOM   2241  CE3 TRP A 280     -81.394  69.039  -6.390  0.00  0.00      PROA C  
ATOM   2242  NE1 TRP A 280     -84.133  69.863  -8.513  0.00  0.00      PROA N  
ATOM   2243  CZ2 TRP A 280     -81.828  69.176  -9.186  0.00  0.00      PROA C  
ATOM   2244  CZ3 TRP A 280     -80.380  68.718  -7.294  0.00  0.00      PROA C  
ATOM   2245  CH2 TRP A 280     -80.589  68.790  -8.668  0.00  0.00      PROA C  
ATOM   2246  N   LYS A 281     -81.588  71.130  -3.264  0.00  0.00      PROA N  
ATOM   2247  CA  LYS A 281     -80.160  70.931  -3.358  0.00  0.00      PROA C  
ATOM   2248  C   LYS A 281     -79.760  69.682  -2.606  0.00  0.00      PROA C  
ATOM   2249  O   LYS A 281     -80.306  69.345  -1.550  0.00  0.00      PROA O  
ATOM   2250  CB  LYS A 281     -79.288  72.132  -2.909  0.00  0.00      PROA C  
ATOM   2251  CG  LYS A 281     -79.453  72.589  -1.455  0.00  0.00      PROA C  
ATOM   2252  CD  LYS A 281     -78.460  73.712  -1.082  0.00  0.00      PROA C  
ATOM   2253  CE  LYS A 281     -76.983  73.295  -0.976  0.00  0.00      PROA C  
ATOM   2254  NZ  LYS A 281     -76.160  74.441  -0.515  0.00  0.00      PROA N1+
ATOM   2255  N   ILE A 282     -78.790  68.947  -3.171  0.00  0.00      PROA N  
ATOM   2256  CA  ILE A 282     -78.274  67.725  -2.597  0.00  0.00      PROA C  
ATOM   2257  C   ILE A 282     -76.776  67.849  -2.440  0.00  0.00      PROA C  
ATOM   2258  O   ILE A 282     -76.077  68.469  -3.244  0.00  0.00      PROA O  
ATOM   2259  CB  ILE A 282     -78.605  66.446  -3.372  0.00  0.00      PROA C  
ATOM   2260  CG1 ILE A 282     -77.960  66.393  -4.771  0.00  0.00      PROA C  
ATOM   2261  CG2 ILE A 282     -80.134  66.322  -3.463  0.00  0.00      PROA C  
ATOM   2262  CD  ILE A 282     -78.360  65.160  -5.582  0.00  0.00      PROA C  
ATOM   2263  N   HIS A 283     -76.249  67.243  -1.372  0.00  0.00      PROA N  
ATOM   2264  CA  HIS A 283     -74.834  67.056  -1.162  0.00  0.00      PROA C  
ATOM   2265  C   HIS A 283     -74.524  65.610  -1.491  0.00  0.00      PROA C  
ATOM   2266  O   HIS A 283     -75.176  64.695  -0.979  0.00  0.00      PROA O  
ATOM   2267  CB  HIS A 283     -74.451  67.353   0.309  0.00  0.00      PROA C  
ATOM   2268  CG  HIS A 283     -72.976  67.294   0.616  0.00  0.00      PROA C  
ATOM   2269  CD2 HIS A 283     -72.329  66.810   1.713  0.00  0.00      PROA C  
ATOM   2270  ND1 HIS A 283     -71.989  67.785  -0.214  0.00  0.00      PROA N  
ATOM   2271  CE1 HIS A 283     -70.803  67.587   0.412  0.00  0.00      PROA C  
ATOM   2272  NE2 HIS A 283     -70.957  66.998   1.586  0.00  0.00      PROA N  
ATOM   2273  N   TYR A 284     -73.544  65.355  -2.379  0.00  0.00      PROA N  
ATOM   2274  CA  TYR A 284     -73.196  63.995  -2.748  0.00  0.00      PROA C  
ATOM   2275  C   TYR A 284     -71.918  63.582  -2.021  0.00  0.00      PROA C  
ATOM   2276  O   TYR A 284     -70.957  64.339  -1.865  0.00  0.00      PROA O  
ATOM   2277  CB  TYR A 284     -73.152  63.768  -4.289  0.00  0.00      PROA C  
ATOM   2278  CG  TYR A 284     -71.902  64.236  -4.982  0.00  0.00      PROA C  
ATOM   2279  CD1 TYR A 284     -70.825  63.349  -5.152  0.00  0.00      PROA C  
ATOM   2280  CD2 TYR A 284     -71.824  65.517  -5.548  0.00  0.00      PROA C  
ATOM   2281  CE1 TYR A 284     -69.684  63.740  -5.858  0.00  0.00      PROA C  
ATOM   2282  CE2 TYR A 284     -70.684  65.910  -6.265  0.00  0.00      PROA C  
ATOM   2283  CZ  TYR A 284     -69.609  65.024  -6.405  0.00  0.00      PROA C  
ATOM   2284  OH  TYR A 284     -68.441  65.422  -7.075  0.00  0.00      PROA O  
ATOM   2285  N   THR A 285     -71.914  62.341  -1.515  0.00  0.00      PROA N  
ATOM   2286  CA  THR A 285     -70.819  61.758  -0.757  0.00  0.00      PROA C  
ATOM   2287  C   THR A 285     -70.326  60.520  -1.463  0.00  0.00      PROA C  
ATOM   2288  O   THR A 285     -71.099  59.626  -1.803  0.00  0.00      PROA O  
ATOM   2289  CB  THR A 285     -71.201  61.400   0.679  0.00  0.00      PROA C  
ATOM   2290  CG2 THR A 285     -70.072  60.671   1.429  0.00  0.00      PROA C  
ATOM   2291  OG1 THR A 285     -71.475  62.584   1.421  0.00  0.00      PROA O  
ATOM   2292  N   SER A 286     -69.006  60.436  -1.705  0.00  0.00      PROA N  
ATOM   2293  CA  SER A 286     -68.351  59.236  -2.197  0.00  0.00      PROA C  
ATOM   2294  C   SER A 286     -68.004  58.292  -1.052  0.00  0.00      PROA C  
ATOM   2295  O   SER A 286     -67.255  58.632  -0.135  0.00  0.00      PROA O  
ATOM   2296  CB  SER A 286     -67.066  59.582  -2.997  0.00  0.00      PROA C  
ATOM   2297  OG  SER A 286     -66.310  58.435  -3.402  0.00  0.00      PROA O  
ATOM   2298  N   THR A 287     -68.557  57.071  -1.095  0.00  0.00      PROA N  
ATOM   2299  CA  THR A 287     -68.399  56.038  -0.078  0.00  0.00      PROA C  
ATOM   2300  C   THR A 287     -67.972  54.768  -0.781  0.00  0.00      PROA C  
ATOM   2301  O   THR A 287     -68.797  53.903  -1.070  0.00  0.00      PROA O  
ATOM   2302  CB  THR A 287     -69.696  55.786   0.703  0.00  0.00      PROA C  
ATOM   2303  CG2 THR A 287     -69.549  54.684   1.768  0.00  0.00      PROA C  
ATOM   2304  OG1 THR A 287     -70.078  56.965   1.404  0.00  0.00      PROA O  
ATOM   2305  N   ALA A 288     -66.677  54.615  -1.113  0.00  0.00      PROA N  
ATOM   2306  CA  ALA A 288     -66.187  53.388  -1.696  0.00  0.00      PROA C  
ATOM   2307  C   ALA A 288     -64.669  53.306  -1.603  0.00  0.00      PROA C  
ATOM   2308  O   ALA A 288     -64.005  54.254  -1.184  0.00  0.00      PROA O  
ATOM   2309  CB  ALA A 288     -66.650  53.256  -3.153  0.00  0.00      PROA C  
ATOM   2310  N   GLN A 289     -64.090  52.137  -1.950  0.00  0.00      PROA N  
ATOM   2311  CA  GLN A 289     -62.663  51.854  -1.900  0.00  0.00      PROA C  
ATOM   2312  C   GLN A 289     -61.836  52.461  -3.055  0.00  0.00      PROA C  
ATOM   2313  O   GLN A 289     -60.827  51.867  -3.452  0.00  0.00      PROA O  
ATOM   2314  CB  GLN A 289     -62.469  50.314  -1.862  0.00  0.00      PROA C  
ATOM   2315  CG  GLN A 289     -61.014  49.777  -1.864  0.00  0.00      PROA C  
ATOM   2316  CD  GLN A 289     -60.153  50.344  -0.730  0.00  0.00      PROA C  
ATOM   2317  NE2 GLN A 289     -58.951  50.857  -1.076  0.00  0.00      PROA N  
ATOM   2318  OE1 GLN A 289     -60.524  50.317   0.447  0.00  0.00      PROA O  
ATOM   2319  N   PRO A 290     -62.191  53.617  -3.630  0.00  0.00      PROA N  
ATOM   2320  CA  PRO A 290     -61.320  54.387  -4.517  0.00  0.00      PROA C  
ATOM   2321  C   PRO A 290     -59.851  54.480  -4.119  0.00  0.00      PROA C  
ATOM   2322  O   PRO A 290     -59.280  53.506  -3.624  0.00  0.00      PROA O  
ATOM   2323  CB  PRO A 290     -61.976  55.777  -4.568  0.00  0.00      PROA C  
ATOM   2324  CG  PRO A 290     -63.460  55.475  -4.370  0.00  0.00      PROA C  
ATOM   2325  CD  PRO A 290     -63.553  54.168  -3.615  0.00  0.00      PROA C  
ATOM   2326  N   CYS A 291     -59.234  55.660  -4.283  0.00  0.00      PROA N  
ATOM   2327  CA  CYS A 291     -57.915  55.967  -3.753  0.00  0.00      PROA C  
ATOM   2328  C   CYS A 291     -58.028  56.592  -2.358  0.00  0.00      PROA C  
ATOM   2329  O   CYS A 291     -59.030  57.260  -2.079  0.00  0.00      PROA O  
ATOM   2330  CB  CYS A 291     -57.140  56.946  -4.666  0.00  0.00      PROA C  
ATOM   2331  SG  CYS A 291     -56.871  56.252  -6.320  0.00  0.00      PROA S  
ATOM   2332  N   PRO A 292     -57.069  56.414  -1.440  0.00  0.00      PROA N  
ATOM   2333  CA  PRO A 292     -56.881  57.257  -0.256  0.00  0.00      PROA C  
ATOM   2334  C   PRO A 292     -57.051  58.758  -0.461  0.00  0.00      PROA C  
ATOM   2335  O   PRO A 292     -56.594  59.282  -1.476  0.00  0.00      PROA O  
ATOM   2336  CB  PRO A 292     -55.469  56.898   0.239  0.00  0.00      PROA C  
ATOM   2337  CG  PRO A 292     -55.288  55.449  -0.215  0.00  0.00      PROA C  
ATOM   2338  CD  PRO A 292     -55.982  55.442  -1.576  0.00  0.00      PROA C  
ATOM   2339  N   ASP A 293     -57.686  59.465   0.498  0.00  0.00      PROA N  
ATOM   2340  CA  ASP A 293     -57.835  60.910   0.496  0.00  0.00      PROA C  
ATOM   2341  C   ASP A 293     -56.462  61.627   0.565  0.00  0.00      PROA C  
ATOM   2342  O   ASP A 293     -55.814  61.561   1.618  0.00  0.00      PROA O  
ATOM   2343  CB  ASP A 293     -58.767  61.281   1.690  0.00  0.00      PROA C  
ATOM   2344  CG  ASP A 293     -59.125  62.756   1.795  0.00  0.00      PROA C  
ATOM   2345  OD1 ASP A 293     -59.038  63.500   0.786  0.00  0.00      PROA O  
ATOM   2346  OD2 ASP A 293     -59.606  63.163   2.888  0.00  0.00      PROA O1-
ATOM   2347  N   PRO A 294     -55.929  62.263  -0.483  0.00  0.00      PROA N  
ATOM   2348  CA  PRO A 294     -54.642  62.940  -0.433  0.00  0.00      PROA C  
ATOM   2349  C   PRO A 294     -54.638  64.165   0.481  0.00  0.00      PROA C  
ATOM   2350  O   PRO A 294     -55.580  64.960   0.495  0.00  0.00      PROA O  
ATOM   2351  CB  PRO A 294     -54.368  63.286  -1.906  0.00  0.00      PROA C  
ATOM   2352  CG  PRO A 294     -55.759  63.547  -2.492  0.00  0.00      PROA C  
ATOM   2353  CD  PRO A 294     -56.649  62.570  -1.720  0.00  0.00      PROA C  
ATOM   2354  N   THR A 295     -53.556  64.345   1.260  0.00  0.00      PROA N  
ATOM   2355  CA  THR A 295     -53.319  65.561   2.031  0.00  0.00      PROA C  
ATOM   2356  C   THR A 295     -52.529  66.543   1.190  0.00  0.00      PROA C  
ATOM   2357  O   THR A 295     -51.548  66.173   0.546  0.00  0.00      PROA O  
ATOM   2358  CB  THR A 295     -52.565  65.343   3.348  0.00  0.00      PROA C  
ATOM   2359  CG2 THR A 295     -53.499  64.620   4.332  0.00  0.00      PROA C  
ATOM   2360  OG1 THR A 295     -51.405  64.524   3.186  0.00  0.00      PROA O  
ATOM   2361  N   ALA A 296     -52.931  67.829   1.156  0.00  0.00      PROA N  
ATOM   2362  CA  ALA A 296     -52.182  68.859   0.457  0.00  0.00      PROA C  
ATOM   2363  C   ALA A 296     -50.764  69.077   1.022  0.00  0.00      PROA C  
ATOM   2364  O   ALA A 296     -50.586  68.979   2.244  0.00  0.00      PROA O  
ATOM   2365  CB  ALA A 296     -52.964  70.187   0.472  0.00  0.00      PROA C  
ATOM   2366  N   PRO A 297     -49.726  69.346   0.220  0.00  0.00      PROA N  
ATOM   2367  CA  PRO A 297     -48.418  69.763   0.727  0.00  0.00      PROA C  
ATOM   2368  C   PRO A 297     -48.480  71.047   1.570  0.00  0.00      PROA C  
ATOM   2369  O   PRO A 297     -49.336  71.880   1.260  0.00  0.00      PROA O  
ATOM   2370  CB  PRO A 297     -47.562  69.903  -0.543  0.00  0.00      PROA C  
ATOM   2371  CG  PRO A 297     -48.563  70.243  -1.649  0.00  0.00      PROA C  
ATOM   2372  CD  PRO A 297     -49.806  69.452  -1.243  0.00  0.00      PROA C  
ATOM   2373  N   PRO A 298     -47.656  71.263   2.608  0.00  0.00      PROA N  
ATOM   2374  CA  PRO A 298     -47.744  72.403   3.529  0.00  0.00      PROA C  
ATOM   2375  C   PRO A 298     -47.979  73.785   2.939  0.00  0.00      PROA C  
ATOM   2376  O   PRO A 298     -48.838  74.521   3.427  0.00  0.00      PROA O  
ATOM   2377  CB  PRO A 298     -46.443  72.326   4.340  0.00  0.00      PROA C  
ATOM   2378  CG  PRO A 298     -46.167  70.822   4.414  0.00  0.00      PROA C  
ATOM   2379  CD  PRO A 298     -46.618  70.316   3.041  0.00  0.00      PROA C  
ATOM   2380  N   ASN A 299     -47.213  74.160   1.898  0.00  0.00      PROA N  
ATOM   2381  CA  ASN A 299     -47.249  75.492   1.312  0.00  0.00      PROA C  
ATOM   2382  C   ASN A 299     -47.933  75.465  -0.050  0.00  0.00      PROA C  
ATOM   2383  O   ASN A 299     -47.768  76.361  -0.879  0.00  0.00      PROA O  
ATOM   2384  CB  ASN A 299     -45.814  76.063   1.185  0.00  0.00      PROA C  
ATOM   2385  CG  ASN A 299     -45.138  76.061   2.553  0.00  0.00      PROA C  
ATOM   2386  ND2 ASN A 299     -44.025  75.301   2.690  0.00  0.00      PROA N  
ATOM   2387  OD1 ASN A 299     -45.581  76.725   3.495  0.00  0.00      PROA O  
ATOM   2388  N   GLY A 300     -48.723  74.411  -0.319  0.00  0.00      PROA N  
ATOM   2389  CA  GLY A 300     -49.413  74.228  -1.586  0.00  0.00      PROA C  
ATOM   2390  C   GLY A 300     -50.836  73.781  -1.425  0.00  0.00      PROA C  
ATOM   2391  O   GLY A 300     -51.447  73.887  -0.361  0.00  0.00      PROA O  
ATOM   2392  N   HIS A 301     -51.416  73.280  -2.524  0.00  0.00      PROA N  
ATOM   2393  CA  HIS A 301     -52.805  72.883  -2.573  0.00  0.00      PROA C  
ATOM   2394  C   HIS A 301     -53.036  71.888  -3.692  0.00  0.00      PROA C  
ATOM   2395  O   HIS A 301     -52.235  71.745  -4.617  0.00  0.00      PROA O  
ATOM   2396  CB  HIS A 301     -53.760  74.099  -2.740  0.00  0.00      PROA C  
ATOM   2397  CG  HIS A 301     -53.526  74.927  -3.980  0.00  0.00      PROA C  
ATOM   2398  CD2 HIS A 301     -52.825  76.087  -4.128  0.00  0.00      PROA C  
ATOM   2399  ND1 HIS A 301     -54.203  74.746  -5.170  0.00  0.00      PROA N  
ATOM   2400  CE1 HIS A 301     -53.870  75.780  -5.984  0.00  0.00      PROA C  
ATOM   2401  NE2 HIS A 301     -53.036  76.622  -5.392  0.00  0.00      PROA N  
ATOM   2402  N   ILE A 302     -54.163  71.161  -3.609  0.00  0.00      PROA N  
ATOM   2403  CA  ILE A 302     -54.596  70.184  -4.592  0.00  0.00      PROA C  
ATOM   2404  C   ILE A 302     -55.772  70.805  -5.330  0.00  0.00      PROA C  
ATOM   2405  O   ILE A 302     -56.826  71.059  -4.745  0.00  0.00      PROA O  
ATOM   2406  CB  ILE A 302     -54.998  68.870  -3.920  0.00  0.00      PROA C  
ATOM   2407  CG1 ILE A 302     -53.799  68.272  -3.140  0.00  0.00      PROA C  
ATOM   2408  CG2 ILE A 302     -55.517  67.883  -4.985  0.00  0.00      PROA C  
ATOM   2409  CD  ILE A 302     -54.153  67.047  -2.293  0.00  0.00      PROA C  
ATOM   2410  N   SER A 303     -55.605  71.145  -6.630  0.00  0.00      PROA N  
ATOM   2411  CA  SER A 303     -56.622  71.910  -7.362  0.00  0.00      PROA C  
ATOM   2412  C   SER A 303     -58.008  71.263  -7.520  0.00  0.00      PROA C  
ATOM   2413  O   SER A 303     -58.993  71.924  -7.177  0.00  0.00      PROA O  
ATOM   2414  CB  SER A 303     -56.073  72.480  -8.711  0.00  0.00      PROA C  
ATOM   2415  OG  SER A 303     -57.032  73.230  -9.471  0.00  0.00      PROA O  
ATOM   2416  N   PRO A 304     -58.194  70.013  -7.946  0.00  0.00      PROA N  
ATOM   2417  CA  PRO A 304     -59.527  69.424  -8.004  0.00  0.00      PROA C  
ATOM   2418  C   PRO A 304     -59.843  68.731  -6.686  0.00  0.00      PROA C  
ATOM   2419  O   PRO A 304     -59.583  67.540  -6.519  0.00  0.00      PROA O  
ATOM   2420  CB  PRO A 304     -59.438  68.445  -9.187  0.00  0.00      PROA C  
ATOM   2421  CG  PRO A 304     -57.974  68.003  -9.203  0.00  0.00      PROA C  
ATOM   2422  CD  PRO A 304     -57.222  69.252  -8.738  0.00  0.00      PROA C  
ATOM   2423  N   VAL A 305     -60.423  69.459  -5.713  0.00  0.00      PROA N  
ATOM   2424  CA  VAL A 305     -60.874  68.867  -4.464  0.00  0.00      PROA C  
ATOM   2425  C   VAL A 305     -62.129  68.009  -4.652  0.00  0.00      PROA C  
ATOM   2426  O   VAL A 305     -63.177  68.459  -5.122  0.00  0.00      PROA O  
ATOM   2427  CB  VAL A 305     -61.003  69.887  -3.329  0.00  0.00      PROA C  
ATOM   2428  CG1 VAL A 305     -62.009  71.009  -3.658  0.00  0.00      PROA C  
ATOM   2429  CG2 VAL A 305     -61.361  69.179  -2.006  0.00  0.00      PROA C  
ATOM   2430  N   GLN A 306     -62.026  66.713  -4.313  0.00  0.00      PROA N  
ATOM   2431  CA  GLN A 306     -63.102  65.750  -4.419  0.00  0.00      PROA C  
ATOM   2432  C   GLN A 306     -63.295  65.076  -3.068  0.00  0.00      PROA C  
ATOM   2433  O   GLN A 306     -62.363  64.926  -2.278  0.00  0.00      PROA O  
ATOM   2434  CB  GLN A 306     -62.811  64.660  -5.492  0.00  0.00      PROA C  
ATOM   2435  CG  GLN A 306     -62.527  65.235  -6.906  0.00  0.00      PROA C  
ATOM   2436  CD  GLN A 306     -62.112  64.201  -7.966  0.00  0.00      PROA C  
ATOM   2437  NE2 GLN A 306     -62.143  62.896  -7.630  0.00  0.00      PROA N  
ATOM   2438  OE1 GLN A 306     -61.764  64.572  -9.092  0.00  0.00      PROA O  
ATOM   2439  N   ALA A 307     -64.536  64.651  -2.755  0.00  0.00      PROA N  
ATOM   2440  CA  ALA A 307     -64.826  63.804  -1.609  0.00  0.00      PROA C  
ATOM   2441  C   ALA A 307     -64.154  62.431  -1.697  0.00  0.00      PROA C  
ATOM   2442  O   ALA A 307     -63.640  61.886  -0.717  0.00  0.00      PROA O  
ATOM   2443  CB  ALA A 307     -66.353  63.638  -1.475  0.00  0.00      PROA C  
ATOM   2444  N   THR A 308     -64.142  61.850  -2.911  0.00  0.00      PROA N  
ATOM   2445  CA  THR A 308     -63.607  60.523  -3.192  0.00  0.00      PROA C  
ATOM   2446  C   THR A 308     -62.880  60.610  -4.520  0.00  0.00      PROA C  
ATOM   2447  O   THR A 308     -63.292  61.334  -5.426  0.00  0.00      PROA O  
ATOM   2448  CB  THR A 308     -64.684  59.431  -3.288  0.00  0.00      PROA C  
ATOM   2449  CG2 THR A 308     -64.074  58.020  -3.373  0.00  0.00      PROA C  
ATOM   2450  OG1 THR A 308     -65.535  59.442  -2.145  0.00  0.00      PROA O  
ATOM   2451  N   TYR A 309     -61.750  59.895  -4.655  0.00  0.00      PROA N  
ATOM   2452  CA  TYR A 309     -60.914  59.911  -5.840  0.00  0.00      PROA C  
ATOM   2453  C   TYR A 309     -60.897  58.501  -6.403  0.00  0.00      PROA C  
ATOM   2454  O   TYR A 309     -60.828  57.529  -5.650  0.00  0.00      PROA O  
ATOM   2455  CB  TYR A 309     -59.468  60.382  -5.531  0.00  0.00      PROA C  
ATOM   2456  CG  TYR A 309     -59.456  61.783  -4.961  0.00  0.00      PROA C  
ATOM   2457  CD1 TYR A 309     -59.722  62.000  -3.596  0.00  0.00      PROA C  
ATOM   2458  CD2 TYR A 309     -59.128  62.890  -5.765  0.00  0.00      PROA C  
ATOM   2459  CE1 TYR A 309     -59.719  63.294  -3.063  0.00  0.00      PROA C  
ATOM   2460  CE2 TYR A 309     -59.089  64.185  -5.225  0.00  0.00      PROA C  
ATOM   2461  CZ  TYR A 309     -59.388  64.386  -3.872  0.00  0.00      PROA C  
ATOM   2462  OH  TYR A 309     -59.362  65.680  -3.310  0.00  0.00      PROA O  
ATOM   2463  N   VAL A 310     -61.017  58.342  -7.728  0.00  0.00      PROA N  
ATOM   2464  CA  VAL A 310     -61.244  57.049  -8.351  0.00  0.00      PROA C  
ATOM   2465  C   VAL A 310     -60.316  56.870  -9.551  0.00  0.00      PROA C  
ATOM   2466  O   VAL A 310     -59.800  57.832 -10.121  0.00  0.00      PROA O  
ATOM   2467  CB  VAL A 310     -62.724  56.885  -8.724  0.00  0.00      PROA C  
ATOM   2468  CG1 VAL A 310     -63.120  57.768  -9.925  0.00  0.00      PROA C  
ATOM   2469  CG2 VAL A 310     -63.081  55.408  -8.976  0.00  0.00      PROA C  
ATOM   2470  N   LEU A 311     -60.034  55.601  -9.929  0.00  0.00      PROA N  
ATOM   2471  CA  LEU A 311     -59.201  55.149 -11.044  0.00  0.00      PROA C  
ATOM   2472  C   LEU A 311     -59.095  56.074 -12.260  0.00  0.00      PROA C  
ATOM   2473  O   LEU A 311     -60.092  56.472 -12.867  0.00  0.00      PROA O  
ATOM   2474  CB  LEU A 311     -59.672  53.742 -11.468  0.00  0.00      PROA C  
ATOM   2475  CG  LEU A 311     -58.668  52.855 -12.231  0.00  0.00      PROA C  
ATOM   2476  CD1 LEU A 311     -59.039  51.387 -12.002  0.00  0.00      PROA C  
ATOM   2477  CD2 LEU A 311     -58.644  53.088 -13.744  0.00  0.00      PROA C  
ATOM   2478  N   LYS A 312     -57.849  56.449 -12.620  0.00  0.00      PROA N  
ATOM   2479  CA  LYS A 312     -57.520  57.335 -13.723  0.00  0.00      PROA C  
ATOM   2480  C   LYS A 312     -58.021  58.780 -13.647  0.00  0.00      PROA C  
ATOM   2481  O   LYS A 312     -57.735  59.589 -14.532  0.00  0.00      PROA O  
ATOM   2482  CB  LYS A 312     -57.718  56.671 -15.114  0.00  0.00      PROA C  
ATOM   2483  CG  LYS A 312     -56.628  55.633 -15.445  0.00  0.00      PROA C  
ATOM   2484  CD  LYS A 312     -57.044  54.688 -16.589  0.00  0.00      PROA C  
ATOM   2485  CE  LYS A 312     -56.036  53.564 -16.882  0.00  0.00      PROA C  
ATOM   2486  NZ  LYS A 312     -54.913  54.060 -17.711  0.00  0.00      PROA N1+
ATOM   2487  N   ASP A 313     -58.715  59.190 -12.560  0.00  0.00      PROA N  
ATOM   2488  CA  ASP A 313     -58.854  60.592 -12.217  0.00  0.00      PROA C  
ATOM   2489  C   ASP A 313     -57.490  61.142 -11.763  0.00  0.00      PROA C  
ATOM   2490  O   ASP A 313     -56.615  60.414 -11.277  0.00  0.00      PROA O  
ATOM   2491  CB  ASP A 313     -60.128  60.871 -11.345  0.00  0.00      PROA C  
ATOM   2492  CG  ASP A 313     -60.015  60.954  -9.820  0.00  0.00      PROA C  
ATOM   2493  OD1 ASP A 313     -58.959  61.349  -9.266  0.00  0.00      PROA O  
ATOM   2494  OD2 ASP A 313     -61.086  60.774  -9.171  0.00  0.00      PROA O1-
ATOM   2495  N   SER A 314     -57.246  62.438 -12.030  0.00  0.00      PROA N  
ATOM   2496  CA  SER A 314     -55.942  63.038 -11.815  0.00  0.00      PROA C  
ATOM   2497  C   SER A 314     -56.074  64.307 -11.012  0.00  0.00      PROA C  
ATOM   2498  O   SER A 314     -57.012  65.085 -11.200  0.00  0.00      PROA O  
ATOM   2499  CB  SER A 314     -55.201  63.344 -13.150  0.00  0.00      PROA C  
ATOM   2500  OG  SER A 314     -53.874  63.848 -12.948  0.00  0.00      PROA O  
ATOM   2501  N   PHE A 315     -55.115  64.554 -10.100  0.00  0.00      PROA N  
ATOM   2502  CA  PHE A 315     -55.017  65.817  -9.406  0.00  0.00      PROA C  
ATOM   2503  C   PHE A 315     -53.705  66.489  -9.758  0.00  0.00      PROA C  
ATOM   2504  O   PHE A 315     -52.671  65.857  -9.974  0.00  0.00      PROA O  
ATOM   2505  CB  PHE A 315     -55.250  65.726  -7.863  0.00  0.00      PROA C  
ATOM   2506  CG  PHE A 315     -54.163  65.071  -7.027  0.00  0.00      PROA C  
ATOM   2507  CD1 PHE A 315     -52.936  65.715  -6.759  0.00  0.00      PROA C  
ATOM   2508  CD2 PHE A 315     -54.429  63.857  -6.375  0.00  0.00      PROA C  
ATOM   2509  CE1 PHE A 315     -51.983  65.127  -5.916  0.00  0.00      PROA C  
ATOM   2510  CE2 PHE A 315     -53.487  63.276  -5.517  0.00  0.00      PROA C  
ATOM   2511  CZ  PHE A 315     -52.261  63.907  -5.291  0.00  0.00      PROA C  
ATOM   2512  N   SER A 316     -53.741  67.830  -9.821  0.00  0.00      PROA N  
ATOM   2513  CA  SER A 316     -52.558  68.649 -10.004  0.00  0.00      PROA C  
ATOM   2514  C   SER A 316     -52.251  69.322  -8.688  0.00  0.00      PROA C  
ATOM   2515  O   SER A 316     -53.078  70.057  -8.142  0.00  0.00      PROA O  
ATOM   2516  CB  SER A 316     -52.748  69.752 -11.077  0.00  0.00      PROA C  
ATOM   2517  OG  SER A 316     -53.009  69.184 -12.365  0.00  0.00      PROA O  
ATOM   2518  N   VAL A 317     -51.055  69.080  -8.128  0.00  0.00      PROA N  
ATOM   2519  CA  VAL A 317     -50.569  69.825  -6.980  0.00  0.00      PROA C  
ATOM   2520  C   VAL A 317     -49.922  71.117  -7.432  0.00  0.00      PROA C  
ATOM   2521  O   VAL A 317     -49.209  71.184  -8.435  0.00  0.00      PROA O  
ATOM   2522  CB  VAL A 317     -49.648  69.056  -6.030  0.00  0.00      PROA C  
ATOM   2523  CG1 VAL A 317     -50.507  68.413  -4.929  0.00  0.00      PROA C  
ATOM   2524  CG2 VAL A 317     -48.836  67.998  -6.794  0.00  0.00      PROA C  
ATOM   2525  N   PHE A 318     -50.186  72.187  -6.678  0.00  0.00      PROA N  
ATOM   2526  CA  PHE A 318     -49.665  73.507  -6.927  0.00  0.00      PROA C  
ATOM   2527  C   PHE A 318     -49.095  74.047  -5.638  0.00  0.00      PROA C  
ATOM   2528  O   PHE A 318     -49.394  73.568  -4.546  0.00  0.00      PROA O  
ATOM   2529  CB  PHE A 318     -50.751  74.493  -7.432  0.00  0.00      PROA C  
ATOM   2530  CG  PHE A 318     -51.176  74.161  -8.833  0.00  0.00      PROA C  
ATOM   2531  CD1 PHE A 318     -50.438  74.649  -9.926  0.00  0.00      PROA C  
ATOM   2532  CD2 PHE A 318     -52.360  73.445  -9.079  0.00  0.00      PROA C  
ATOM   2533  CE1 PHE A 318     -50.871  74.424 -11.238  0.00  0.00      PROA C  
ATOM   2534  CE2 PHE A 318     -52.800  73.225 -10.391  0.00  0.00      PROA C  
ATOM   2535  CZ  PHE A 318     -52.052  73.709 -11.470  0.00  0.00      PROA C  
ATOM   2536  N   CYS A 319     -48.246  75.072  -5.755  0.00  0.00      PROA N  
ATOM   2537  CA  CYS A 319     -47.630  75.759  -4.644  0.00  0.00      PROA C  
ATOM   2538  C   CYS A 319     -48.105  77.196  -4.612  0.00  0.00      PROA C  
ATOM   2539  O   CYS A 319     -48.493  77.771  -5.632  0.00  0.00      PROA O  
ATOM   2540  CB  CYS A 319     -46.093  75.757  -4.802  0.00  0.00      PROA C  
ATOM   2541  SG  CYS A 319     -45.346  74.232  -4.181  0.00  0.00      PROA S  
ATOM   2542  N   LYS A 320     -48.063  77.834  -3.423  0.00  0.00      PROA N  
ATOM   2543  CA  LYS A 320     -48.049  79.284  -3.304  0.00  0.00      PROA C  
ATOM   2544  C   LYS A 320     -46.934  79.954  -4.120  0.00  0.00      PROA C  
ATOM   2545  O   LYS A 320     -45.928  79.328  -4.452  0.00  0.00      PROA O  
ATOM   2546  CB  LYS A 320     -48.028  79.731  -1.821  0.00  0.00      PROA C  
ATOM   2547  CG  LYS A 320     -49.364  79.510  -1.092  0.00  0.00      PROA C  
ATOM   2548  CD  LYS A 320     -49.277  79.932   0.388  0.00  0.00      PROA C  
ATOM   2549  CE  LYS A 320     -50.621  80.021   1.132  0.00  0.00      PROA C  
ATOM   2550  NZ  LYS A 320     -51.285  78.696   1.230  0.00  0.00      PROA N1+
ATOM   2551  N   THR A 321     -47.088  81.242  -4.498  0.00  0.00      PROA N  
ATOM   2552  CA  THR A 321     -46.273  81.905  -5.529  0.00  0.00      PROA C  
ATOM   2553  C   THR A 321     -44.769  81.856  -5.288  0.00  0.00      PROA C  
ATOM   2554  O   THR A 321     -43.979  81.595  -6.196  0.00  0.00      PROA O  
ATOM   2555  CB  THR A 321     -46.674  83.372  -5.712  0.00  0.00      PROA C  
ATOM   2556  CG2 THR A 321     -45.952  84.039  -6.897  0.00  0.00      PROA C  
ATOM   2557  OG1 THR A 321     -48.073  83.487  -5.960  0.00  0.00      PROA O  
ATOM   2558  N   GLY A 322     -44.339  82.063  -4.027  0.00  0.00      PROA N  
ATOM   2559  CA  GLY A 322     -42.937  82.041  -3.619  0.00  0.00      PROA C  
ATOM   2560  C   GLY A 322     -42.347  80.686  -3.354  0.00  0.00      PROA C  
ATOM   2561  O   GLY A 322     -41.258  80.574  -2.796  0.00  0.00      PROA O  
ATOM   2562  N   PHE A 323     -43.061  79.613  -3.699  0.00  0.00      PROA N  
ATOM   2563  CA  PHE A 323     -42.708  78.261  -3.340  0.00  0.00      PROA C  
ATOM   2564  C   PHE A 323     -42.822  77.413  -4.607  0.00  0.00      PROA C  
ATOM   2565  O   PHE A 323     -43.543  77.752  -5.547  0.00  0.00      PROA O  
ATOM   2566  CB  PHE A 323     -43.656  77.676  -2.243  0.00  0.00      PROA C  
ATOM   2567  CG  PHE A 323     -43.796  78.534  -1.002  0.00  0.00      PROA C  
ATOM   2568  CD1 PHE A 323     -44.587  79.701  -1.017  0.00  0.00      PROA C  
ATOM   2569  CD2 PHE A 323     -43.275  78.107   0.232  0.00  0.00      PROA C  
ATOM   2570  CE1 PHE A 323     -44.815  80.443   0.147  0.00  0.00      PROA C  
ATOM   2571  CE2 PHE A 323     -43.517  78.837   1.406  0.00  0.00      PROA C  
ATOM   2572  CZ  PHE A 323     -44.279  80.008   1.361  0.00  0.00      PROA C  
ATOM   2573  N   GLU A 324     -42.107  76.276  -4.663  0.00  0.00      PROA N  
ATOM   2574  CA  GLU A 324     -42.205  75.336  -5.768  0.00  0.00      PROA C  
ATOM   2575  C   GLU A 324     -42.109  73.915  -5.248  0.00  0.00      PROA C  
ATOM   2576  O   GLU A 324     -41.522  73.640  -4.197  0.00  0.00      PROA O  
ATOM   2577  CB  GLU A 324     -41.173  75.562  -6.916  0.00  0.00      PROA C  
ATOM   2578  CG  GLU A 324     -41.508  76.782  -7.816  0.00  0.00      PROA C  
ATOM   2579  CD  GLU A 324     -40.604  76.965  -9.036  0.00  0.00      PROA C  
ATOM   2580  OE1 GLU A 324     -39.674  76.155  -9.283  0.00  0.00      PROA O  
ATOM   2581  OE2 GLU A 324     -40.842  77.952  -9.789  0.00  0.00      PROA O1-
ATOM   2582  N   LEU A 325     -42.751  72.965  -5.955  0.00  0.00      PROA N  
ATOM   2583  CA  LEU A 325     -42.695  71.560  -5.615  0.00  0.00      PROA C  
ATOM   2584  C   LEU A 325     -41.306  70.981  -5.824  0.00  0.00      PROA C  
ATOM   2585  O   LEU A 325     -40.661  71.235  -6.840  0.00  0.00      PROA O  
ATOM   2586  CB  LEU A 325     -43.712  70.714  -6.419  0.00  0.00      PROA C  
ATOM   2587  CG  LEU A 325     -45.194  71.064  -6.174  0.00  0.00      PROA C  
ATOM   2588  CD1 LEU A 325     -46.067  70.300  -7.174  0.00  0.00      PROA C  
ATOM   2589  CD2 LEU A 325     -45.653  70.757  -4.741  0.00  0.00      PROA C  
ATOM   2590  N   LEU A 326     -40.826  70.163  -4.876  0.00  0.00      PROA N  
ATOM   2591  CA  LEU A 326     -39.570  69.456  -5.009  0.00  0.00      PROA C  
ATOM   2592  C   LEU A 326     -39.841  67.965  -5.011  0.00  0.00      PROA C  
ATOM   2593  O   LEU A 326     -40.371  67.396  -4.053  0.00  0.00      PROA O  
ATOM   2594  CB  LEU A 326     -38.554  69.771  -3.878  0.00  0.00      PROA C  
ATOM   2595  CG  LEU A 326     -38.092  71.240  -3.779  0.00  0.00      PROA C  
ATOM   2596  CD1 LEU A 326     -37.044  71.387  -2.666  0.00  0.00      PROA C  
ATOM   2597  CD2 LEU A 326     -37.514  71.770  -5.099  0.00  0.00      PROA C  
ATOM   2598  N   GLN A 327     -39.465  67.289  -6.108  0.00  0.00      PROA N  
ATOM   2599  CA  GLN A 327     -39.473  65.845  -6.192  0.00  0.00      PROA C  
ATOM   2600  C   GLN A 327     -38.014  65.452  -6.327  0.00  0.00      PROA C  
ATOM   2601  O   GLN A 327     -37.378  65.669  -7.358  0.00  0.00      PROA O  
ATOM   2602  CB  GLN A 327     -40.299  65.383  -7.419  0.00  0.00      PROA C  
ATOM   2603  CG  GLN A 327     -40.488  63.853  -7.533  0.00  0.00      PROA C  
ATOM   2604  CD  GLN A 327     -41.311  63.486  -8.772  0.00  0.00      PROA C  
ATOM   2605  NE2 GLN A 327     -42.609  63.867  -8.766  0.00  0.00      PROA N  
ATOM   2606  OE1 GLN A 327     -40.821  62.873  -9.726  0.00  0.00      PROA O  
ATOM   2607  N   GLY A 328     -37.405  64.899  -5.255  0.00  0.00      PROA N  
ATOM   2608  CA  GLY A 328     -35.944  64.888  -5.115  0.00  0.00      PROA C  
ATOM   2609  C   GLY A 328     -35.316  66.269  -5.214  0.00  0.00      PROA C  
ATOM   2610  O   GLY A 328     -35.831  67.250  -4.675  0.00  0.00      PROA O  
ATOM   2611  N   SER A 329     -34.168  66.386  -5.904  0.00  0.00      PROA N  
ATOM   2612  CA  SER A 329     -33.476  67.660  -6.083  0.00  0.00      PROA C  
ATOM   2613  C   SER A 329     -34.096  68.570  -7.139  0.00  0.00      PROA C  
ATOM   2614  O   SER A 329     -33.853  69.776  -7.149  0.00  0.00      PROA O  
ATOM   2615  CB  SER A 329     -31.986  67.457  -6.488  0.00  0.00      PROA C  
ATOM   2616  OG  SER A 329     -31.276  66.689  -5.509  0.00  0.00      PROA O  
ATOM   2617  N   VAL A 330     -34.913  68.026  -8.067  0.00  0.00      PROA N  
ATOM   2618  CA  VAL A 330     -35.436  68.783  -9.199  0.00  0.00      PROA C  
ATOM   2619  C   VAL A 330     -36.726  69.552  -8.840  0.00  0.00      PROA C  
ATOM   2620  O   VAL A 330     -37.633  68.983  -8.218  0.00  0.00      PROA O  
ATOM   2621  CB  VAL A 330     -35.588  67.926 -10.466  0.00  0.00      PROA C  
ATOM   2622  CG1 VAL A 330     -36.566  66.752 -10.278  0.00  0.00      PROA C  
ATOM   2623  CG2 VAL A 330     -35.998  68.781 -11.682  0.00  0.00      PROA C  
ATOM   2624  N   PRO A 331     -36.867  70.843  -9.171  0.00  0.00      PROA N  
ATOM   2625  CA  PRO A 331     -38.087  71.582  -8.878  0.00  0.00      PROA C  
ATOM   2626  C   PRO A 331     -39.117  71.441  -9.992  0.00  0.00      PROA C  
ATOM   2627  O   PRO A 331     -38.768  71.329 -11.171  0.00  0.00      PROA O  
ATOM   2628  CB  PRO A 331     -37.607  73.037  -8.744  0.00  0.00      PROA C  
ATOM   2629  CG  PRO A 331     -36.401  73.124  -9.681  0.00  0.00      PROA C  
ATOM   2630  CD  PRO A 331     -35.761  71.743  -9.525  0.00  0.00      PROA C  
ATOM   2631  N   LEU A 332     -40.409  71.423  -9.626  0.00  0.00      PROA N  
ATOM   2632  CA  LEU A 332     -41.530  71.358 -10.540  0.00  0.00      PROA C  
ATOM   2633  C   LEU A 332     -42.490  72.516 -10.287  0.00  0.00      PROA C  
ATOM   2634  O   LEU A 332     -42.822  72.851  -9.148  0.00  0.00      PROA O  
ATOM   2635  CB  LEU A 332     -42.329  70.025 -10.453  0.00  0.00      PROA C  
ATOM   2636  CG  LEU A 332     -41.539  68.756 -10.851  0.00  0.00      PROA C  
ATOM   2637  CD1 LEU A 332     -40.801  68.123  -9.663  0.00  0.00      PROA C  
ATOM   2638  CD2 LEU A 332     -42.473  67.708 -11.478  0.00  0.00      PROA C  
ATOM   2639  N   LYS A 333     -42.981  73.162 -11.369  0.00  0.00      PROA N  
ATOM   2640  CA  LYS A 333     -44.068  74.130 -11.303  0.00  0.00      PROA C  
ATOM   2641  C   LYS A 333     -45.370  73.518 -10.783  0.00  0.00      PROA C  
ATOM   2642  O   LYS A 333     -46.070  74.077  -9.938  0.00  0.00      PROA O  
ATOM   2643  CB  LYS A 333     -44.335  74.747 -12.703  0.00  0.00      PROA C  
ATOM   2644  CG  LYS A 333     -43.151  75.527 -13.304  0.00  0.00      PROA C  
ATOM   2645  CD  LYS A 333     -42.760  76.767 -12.480  0.00  0.00      PROA C  
ATOM   2646  CE  LYS A 333     -41.624  77.582 -13.117  0.00  0.00      PROA C  
ATOM   2647  NZ  LYS A 333     -41.305  78.766 -12.288  0.00  0.00      PROA N1+
ATOM   2648  N   SER A 334     -45.693  72.314 -11.284  0.00  0.00      PROA N  
ATOM   2649  CA  SER A 334     -46.838  71.537 -10.853  0.00  0.00      PROA C  
ATOM   2650  C   SER A 334     -46.541  70.076 -11.132  0.00  0.00      PROA C  
ATOM   2651  O   SER A 334     -45.782  69.745 -12.045  0.00  0.00      PROA O  
ATOM   2652  CB  SER A 334     -48.152  71.964 -11.573  0.00  0.00      PROA C  
ATOM   2653  OG  SER A 334     -49.297  71.220 -11.143  0.00  0.00      PROA O  
ATOM   2654  N   PHE A 335     -47.121  69.162 -10.335  0.00  0.00      PROA N  
ATOM   2655  CA  PHE A 335     -47.013  67.731 -10.535  0.00  0.00      PROA C  
ATOM   2656  C   PHE A 335     -48.411  67.138 -10.689  0.00  0.00      PROA C  
ATOM   2657  O   PHE A 335     -49.343  67.492  -9.965  0.00  0.00      PROA O  
ATOM   2658  CB  PHE A 335     -46.175  67.050  -9.409  0.00  0.00      PROA C  
ATOM   2659  CG  PHE A 335     -46.166  65.545  -9.525  0.00  0.00      PROA C  
ATOM   2660  CD1 PHE A 335     -45.435  64.922 -10.551  0.00  0.00      PROA C  
ATOM   2661  CD2 PHE A 335     -46.918  64.749  -8.644  0.00  0.00      PROA C  
ATOM   2662  CE1 PHE A 335     -45.479  63.531 -10.714  0.00  0.00      PROA C  
ATOM   2663  CE2 PHE A 335     -46.960  63.358  -8.799  0.00  0.00      PROA C  
ATOM   2664  CZ  PHE A 335     -46.247  62.750  -9.839  0.00  0.00      PROA C  
ATOM   2665  N   THR A 336     -48.588  66.227 -11.665  0.00  0.00      PROA N  
ATOM   2666  CA  THR A 336     -49.858  65.559 -11.929  0.00  0.00      PROA C  
ATOM   2667  C   THR A 336     -49.825  64.132 -11.411  0.00  0.00      PROA C  
ATOM   2668  O   THR A 336     -49.107  63.279 -11.939  0.00  0.00      PROA O  
ATOM   2669  CB  THR A 336     -50.248  65.507 -13.409  0.00  0.00      PROA C  
ATOM   2670  CG2 THR A 336     -50.525  66.934 -13.904  0.00  0.00      PROA C  
ATOM   2671  OG1 THR A 336     -49.212  64.965 -14.229  0.00  0.00      PROA O  
ATOM   2672  N   ALA A 337     -50.628  63.835 -10.377  0.00  0.00      PROA N  
ATOM   2673  CA  ALA A 337     -50.777  62.505  -9.832  0.00  0.00      PROA C  
ATOM   2674  C   ALA A 337     -52.010  61.829 -10.419  0.00  0.00      PROA C  
ATOM   2675  O   ALA A 337     -53.007  62.490 -10.720  0.00  0.00      PROA O  
ATOM   2676  CB  ALA A 337     -50.903  62.565  -8.299  0.00  0.00      PROA C  
ATOM   2677  N   VAL A 338     -51.973  60.502 -10.623  0.00  0.00      PROA N  
ATOM   2678  CA  VAL A 338     -53.105  59.738 -11.131  0.00  0.00      PROA C  
ATOM   2679  C   VAL A 338     -53.459  58.594 -10.193  0.00  0.00      PROA C  
ATOM   2680  O   VAL A 338     -52.602  57.953  -9.577  0.00  0.00      PROA O  
ATOM   2681  CB  VAL A 338     -52.957  59.197 -12.563  0.00  0.00      PROA C  
ATOM   2682  CG1 VAL A 338     -52.660  60.360 -13.529  0.00  0.00      PROA C  
ATOM   2683  CG2 VAL A 338     -51.868  58.113 -12.682  0.00  0.00      PROA C  
ATOM   2684  N   CYS A 339     -54.769  58.303 -10.055  0.00  0.00      PROA N  
ATOM   2685  CA  CYS A 339     -55.242  57.088  -9.409  0.00  0.00      PROA C  
ATOM   2686  C   CYS A 339     -54.921  55.842 -10.226  0.00  0.00      PROA C  
ATOM   2687  O   CYS A 339     -55.426  55.648 -11.333  0.00  0.00      PROA O  
ATOM   2688  CB  CYS A 339     -56.771  57.123  -9.164  0.00  0.00      PROA C  
ATOM   2689  SG  CYS A 339     -57.225  57.815  -7.558  0.00  0.00      PROA S  
ATOM   2690  N   GLN A 340     -54.081  54.956  -9.671  0.00  0.00      PROA N  
ATOM   2691  CA  GLN A 340     -53.692  53.685 -10.242  0.00  0.00      PROA C  
ATOM   2692  C   GLN A 340     -54.773  52.624 -10.016  0.00  0.00      PROA C  
ATOM   2693  O   GLN A 340     -55.623  52.747  -9.132  0.00  0.00      PROA O  
ATOM   2694  CB  GLN A 340     -52.314  53.279  -9.645  0.00  0.00      PROA C  
ATOM   2695  CG  GLN A 340     -51.667  51.978 -10.174  0.00  0.00      PROA C  
ATOM   2696  CD  GLN A 340     -50.229  51.804  -9.663  0.00  0.00      PROA C  
ATOM   2697  NE2 GLN A 340     -49.617  50.648 -10.013  0.00  0.00      PROA N  
ATOM   2698  OE1 GLN A 340     -49.645  52.655  -8.988  0.00  0.00      PROA O  
ATOM   2699  N   LYS A 341     -54.794  51.552 -10.844  0.00  0.00      PROA N  
ATOM   2700  CA  LYS A 341     -55.850  50.548 -10.857  0.00  0.00      PROA C  
ATOM   2701  C   LYS A 341     -56.079  49.805  -9.543  0.00  0.00      PROA C  
ATOM   2702  O   LYS A 341     -57.209  49.468  -9.187  0.00  0.00      PROA O  
ATOM   2703  CB  LYS A 341     -55.723  49.530 -12.034  0.00  0.00      PROA C  
ATOM   2704  CG  LYS A 341     -54.613  48.455 -11.970  0.00  0.00      PROA C  
ATOM   2705  CD  LYS A 341     -53.157  48.936 -12.157  0.00  0.00      PROA C  
ATOM   2706  CE  LYS A 341     -52.814  49.588 -13.511  0.00  0.00      PROA C  
ATOM   2707  NZ  LYS A 341     -52.913  48.609 -14.625  0.00  0.00      PROA N1+
ATOM   2708  N   ASP A 342     -55.006  49.551  -8.771  0.00  0.00      PROA N  
ATOM   2709  CA  ASP A 342     -55.074  48.864  -7.496  0.00  0.00      PROA C  
ATOM   2710  C   ASP A 342     -55.605  49.760  -6.363  0.00  0.00      PROA C  
ATOM   2711  O   ASP A 342     -55.924  49.285  -5.271  0.00  0.00      PROA O  
ATOM   2712  CB  ASP A 342     -53.689  48.225  -7.165  0.00  0.00      PROA C  
ATOM   2713  CG  ASP A 342     -52.561  49.201  -6.855  0.00  0.00      PROA C  
ATOM   2714  OD1 ASP A 342     -52.734  50.440  -6.966  0.00  0.00      PROA O  
ATOM   2715  OD2 ASP A 342     -51.454  48.715  -6.499  0.00  0.00      PROA O1-
ATOM   2716  N   GLY A 343     -55.717  51.083  -6.612  0.00  0.00      PROA N  
ATOM   2717  CA  GLY A 343     -56.180  52.085  -5.663  0.00  0.00      PROA C  
ATOM   2718  C   GLY A 343     -55.054  52.901  -5.097  0.00  0.00      PROA C  
ATOM   2719  O   GLY A 343     -55.269  53.788  -4.273  0.00  0.00      PROA O  
ATOM   2720  N   SER A 344     -53.804  52.639  -5.515  0.00  0.00      PROA N  
ATOM   2721  CA  SER A 344     -52.656  53.471  -5.183  0.00  0.00      PROA C  
ATOM   2722  C   SER A 344     -52.676  54.815  -5.897  0.00  0.00      PROA C  
ATOM   2723  O   SER A 344     -53.150  54.949  -7.024  0.00  0.00      PROA O  
ATOM   2724  CB  SER A 344     -51.292  52.817  -5.541  0.00  0.00      PROA C  
ATOM   2725  OG  SER A 344     -51.224  51.476  -5.065  0.00  0.00      PROA O  
ATOM   2726  N   TRP A 345     -52.108  55.867  -5.283  0.00  0.00      PROA N  
ATOM   2727  CA  TRP A 345     -51.586  56.985  -6.055  0.00  0.00      PROA C  
ATOM   2728  C   TRP A 345     -50.306  56.578  -6.790  0.00  0.00      PROA C  
ATOM   2729  O   TRP A 345     -49.492  55.820  -6.255  0.00  0.00      PROA O  
ATOM   2730  CB  TRP A 345     -51.361  58.235  -5.168  0.00  0.00      PROA C  
ATOM   2731  CG  TRP A 345     -52.646  58.793  -4.637  0.00  0.00      PROA C  
ATOM   2732  CD1 TRP A 345     -53.163  58.709  -3.367  0.00  0.00      PROA C  
ATOM   2733  CD2 TRP A 345     -53.635  59.460  -5.441  0.00  0.00      PROA C  
ATOM   2734  CE2 TRP A 345     -54.729  59.746  -4.589  0.00  0.00      PROA C  
ATOM   2735  CE3 TRP A 345     -53.690  59.834  -6.784  0.00  0.00      PROA C  
ATOM   2736  NE1 TRP A 345     -54.416  59.283  -3.345  0.00  0.00      PROA N  
ATOM   2737  CZ2 TRP A 345     -55.869  60.382  -5.054  0.00  0.00      PROA C  
ATOM   2738  CZ3 TRP A 345     -54.837  60.479  -7.251  0.00  0.00      PROA C  
ATOM   2739  CH2 TRP A 345     -55.909  60.742  -6.401  0.00  0.00      PROA C  
ATOM   2740  N   ASP A 346     -50.093  57.042  -8.040  0.00  0.00      PROA N  
ATOM   2741  CA  ASP A 346     -48.902  56.722  -8.815  0.00  0.00      PROA C  
ATOM   2742  C   ASP A 346     -47.592  57.180  -8.148  0.00  0.00      PROA C  
ATOM   2743  O   ASP A 346     -46.611  56.434  -8.092  0.00  0.00      PROA O  
ATOM   2744  CB  ASP A 346     -49.031  57.215 -10.286  0.00  0.00      PROA C  
ATOM   2745  CG  ASP A 346     -48.969  58.728 -10.464  0.00  0.00      PROA C  
ATOM   2746  OD1 ASP A 346     -49.542  59.479  -9.636  0.00  0.00      PROA O  
ATOM   2747  OD2 ASP A 346     -48.420  59.170 -11.513  0.00  0.00      PROA O1-
ATOM   2748  N   ARG A 347     -47.576  58.399  -7.578  0.00  0.00      PROA N  
ATOM   2749  CA  ARG A 347     -46.552  58.857  -6.664  0.00  0.00      PROA C  
ATOM   2750  C   ARG A 347     -47.187  59.497  -5.426  0.00  0.00      PROA C  
ATOM   2751  O   ARG A 347     -48.247  60.123  -5.539  0.00  0.00      PROA O  
ATOM   2752  CB  ARG A 347     -45.563  59.873  -7.293  0.00  0.00      PROA C  
ATOM   2753  CG  ARG A 347     -44.686  59.275  -8.413  0.00  0.00      PROA C  
ATOM   2754  CD  ARG A 347     -43.539  60.188  -8.876  0.00  0.00      PROA C  
ATOM   2755  NE  ARG A 347     -42.585  60.346  -7.728  0.00  0.00      PROA N  
ATOM   2756  CZ  ARG A 347     -41.586  59.522  -7.443  0.00  0.00      PROA C  
ATOM   2757  NH1 ARG A 347     -41.293  58.471  -8.175  0.00  0.00      PROA N1+
ATOM   2758  NH2 ARG A 347     -40.848  59.750  -6.375  0.00  0.00      PROA N  
ATOM   2759  N   PRO A 348     -46.602  59.384  -4.227  0.00  0.00      PROA N  
ATOM   2760  CA  PRO A 348     -46.804  60.323  -3.121  0.00  0.00      PROA C  
ATOM   2761  C   PRO A 348     -46.682  61.798  -3.494  0.00  0.00      PROA C  
ATOM   2762  O   PRO A 348     -45.984  62.128  -4.456  0.00  0.00      PROA O  
ATOM   2763  CB  PRO A 348     -45.746  59.913  -2.079  0.00  0.00      PROA C  
ATOM   2764  CG  PRO A 348     -45.499  58.432  -2.370  0.00  0.00      PROA C  
ATOM   2765  CD  PRO A 348     -45.592  58.376  -3.894  0.00  0.00      PROA C  
ATOM   2766  N   ILE A 349     -47.341  62.709  -2.750  0.00  0.00      PROA N  
ATOM   2767  CA  ILE A 349     -47.222  64.145  -2.981  0.00  0.00      PROA C  
ATOM   2768  C   ILE A 349     -45.775  64.673  -2.849  0.00  0.00      PROA C  
ATOM   2769  O   ILE A 349     -45.103  64.392  -1.849  0.00  0.00      PROA O  
ATOM   2770  CB  ILE A 349     -48.146  64.989  -2.099  0.00  0.00      PROA C  
ATOM   2771  CG1 ILE A 349     -48.030  64.647  -0.592  0.00  0.00      PROA C  
ATOM   2772  CG2 ILE A 349     -49.599  64.835  -2.603  0.00  0.00      PROA C  
ATOM   2773  CD  ILE A 349     -48.139  65.887   0.301  0.00  0.00      PROA C  
ATOM   2774  N   PRO A 350     -45.229  65.430  -3.804  0.00  0.00      PROA N  
ATOM   2775  CA  PRO A 350     -44.046  66.257  -3.594  0.00  0.00      PROA C  
ATOM   2776  C   PRO A 350     -44.186  67.257  -2.454  0.00  0.00      PROA C  
ATOM   2777  O   PRO A 350     -45.268  67.814  -2.255  0.00  0.00      PROA O  
ATOM   2778  CB  PRO A 350     -43.830  66.951  -4.950  0.00  0.00      PROA C  
ATOM   2779  CG  PRO A 350     -44.454  65.985  -5.957  0.00  0.00      PROA C  
ATOM   2780  CD  PRO A 350     -45.678  65.478  -5.197  0.00  0.00      PROA C  
ATOM   2781  N   GLU A 351     -43.109  67.513  -1.688  0.00  0.00      PROA N  
ATOM   2782  CA  GLU A 351     -43.062  68.628  -0.760  0.00  0.00      PROA C  
ATOM   2783  C   GLU A 351     -43.042  69.980  -1.475  0.00  0.00      PROA C  
ATOM   2784  O   GLU A 351     -42.456  70.141  -2.545  0.00  0.00      PROA O  
ATOM   2785  CB  GLU A 351     -41.891  68.500   0.253  0.00  0.00      PROA C  
ATOM   2786  CG  GLU A 351     -40.467  68.507  -0.366  0.00  0.00      PROA C  
ATOM   2787  CD  GLU A 351     -39.351  68.244   0.646  0.00  0.00      PROA C  
ATOM   2788  OE1 GLU A 351     -39.618  68.117   1.872  0.00  0.00      PROA O  
ATOM   2789  OE2 GLU A 351     -38.169  68.154   0.215  0.00  0.00      PROA O1-
ATOM   2790  N   CYS A 352     -43.694  71.003  -0.889  0.00  0.00      PROA N  
ATOM   2791  CA  CYS A 352     -43.720  72.343  -1.449  0.00  0.00      PROA C  
ATOM   2792  C   CYS A 352     -42.768  73.206  -0.637  0.00  0.00      PROA C  
ATOM   2793  O   CYS A 352     -42.994  73.473   0.544  0.00  0.00      PROA O  
ATOM   2794  CB  CYS A 352     -45.160  72.923  -1.435  0.00  0.00      PROA C  
ATOM   2795  SG  CYS A 352     -45.292  74.570  -2.193  0.00  0.00      PROA S  
ATOM   2796  N   SER A 353     -41.657  73.645  -1.253  0.00  0.00      PROA N  
ATOM   2797  CA  SER A 353     -40.563  74.299  -0.544  0.00  0.00      PROA C  
ATOM   2798  C   SER A 353     -39.623  74.982  -1.501  0.00  0.00      PROA C  
ATOM   2799  O   SER A 353     -39.420  74.544  -2.634  0.00  0.00      PROA O  
ATOM   2800  CB  SER A 353     -39.733  73.336   0.342  0.00  0.00      PROA C  
ATOM   2801  OG  SER A 353     -40.524  72.848   1.428  0.00  0.00      PROA O  
ATOM   2802  N   ILE A 354     -39.035  76.114  -1.060  0.00  0.00      PROA N  
ATOM   2803  CA  ILE A 354     -38.092  76.903  -1.840  0.00  0.00      PROA C  
ATOM   2804  C   ILE A 354     -36.771  77.071  -1.099  0.00  0.00      PROA C  
ATOM   2805  O   ILE A 354     -36.744  77.362   0.100  0.00  0.00      PROA O  
ATOM   2806  CB  ILE A 354     -38.614  78.300  -2.222  0.00  0.00      PROA C  
ATOM   2807  CG1 ILE A 354     -40.160  78.366  -2.369  0.00  0.00      PROA C  
ATOM   2808  CG2 ILE A 354     -37.894  78.719  -3.526  0.00  0.00      PROA C  
ATOM   2809  CD  ILE A 354     -40.694  79.777  -2.661  0.00  0.00      PROA C  
ATOM   2810  N   ILE A 355     -35.630  76.910  -1.793  0.00  0.00      PROA N  
ATOM   2811  CA  ILE A 355     -34.336  77.285  -1.262  0.00  0.00      PROA C  
ATOM   2812  C   ILE A 355     -34.266  78.787  -1.019  0.00  0.00      PROA C  
ATOM   2813  O   ILE A 355     -33.192  79.391  -0.971  0.00  0.00      PROA O  
ATOM   2814  CB  ILE A 355     -33.187  76.774  -2.130  0.00  0.00      PROA C  
ATOM   2815  CG1 ILE A 355     -33.072  75.229  -2.052  0.00  0.00      PROA C  
ATOM   2816  CG2 ILE A 355     -31.846  77.453  -1.782  0.00  0.00      PROA C  
ATOM   2817  CD  ILE A 355     -32.709  74.681  -0.665  0.00  0.00      PROA C  
ATOM   2818  N   ASP A 356     -35.440  79.423  -0.901  0.00  0.00      PROA N  
ATOM   2819  CA  ASP A 356     -35.573  80.845  -0.734  0.00  0.00      PROA C  
ATOM   2820  C   ASP A 356     -35.786  81.095   0.751  0.00  0.00      PROA C  
ATOM   2821  O   ASP A 356     -36.583  80.423   1.410  0.00  0.00      PROA O  
ATOM   2822  CB  ASP A 356     -36.744  81.356  -1.623  0.00  0.00      PROA C  
ATOM   2823  CG  ASP A 356     -36.962  82.860  -1.569  0.00  0.00      PROA C  
ATOM   2824  OD1 ASP A 356     -36.131  83.589  -0.972  0.00  0.00      PROA O  
ATOM   2825  OD2 ASP A 356     -37.966  83.332  -2.169  0.00  0.00      PROA O1-
ATOM   2826  N   CYS A 357     -35.065  82.074   1.321  0.00  0.00      PROA N  
ATOM   2827  CA  CYS A 357     -35.181  82.406   2.726  0.00  0.00      PROA C  
ATOM   2828  C   CYS A 357     -36.259  83.468   2.920  0.00  0.00      PROA C  
ATOM   2829  O   CYS A 357     -36.606  83.834   4.045  0.00  0.00      PROA O  
ATOM   2830  CB  CYS A 357     -33.828  82.915   3.290  0.00  0.00      PROA C  
ATOM   2831  SG  CYS A 357     -32.567  81.605   3.336  0.00  0.00      PROA S  
ATOM   2832  N   GLY A 358     -36.864  83.934   1.804  0.00  0.00      PROA N  
ATOM   2833  CA  GLY A 358     -37.852  84.997   1.738  0.00  0.00      PROA C  
ATOM   2834  C   GLY A 358     -37.301  86.362   2.086  0.00  0.00      PROA C  
ATOM   2835  O   GLY A 358     -36.142  86.478   2.497  0.00  0.00      PROA O  
ATOM   2836  N   PRO A 359     -38.069  87.437   1.910  0.00  0.00      PROA N  
ATOM   2837  CA  PRO A 359     -37.751  88.761   2.439  0.00  0.00      PROA C  
ATOM   2838  C   PRO A 359     -37.195  88.752   3.867  0.00  0.00      PROA C  
ATOM   2839  O   PRO A 359     -37.877  88.164   4.717  0.00  0.00      PROA O  
ATOM   2840  CB  PRO A 359     -39.065  89.546   2.303  0.00  0.00      PROA C  
ATOM   2841  CG  PRO A 359     -39.746  88.891   1.097  0.00  0.00      PROA C  
ATOM   2842  CD  PRO A 359     -39.384  87.413   1.265  0.00  0.00      PROA C  
ATOM   2843  N   PRO A 360     -36.039  89.323   4.209  0.00  0.00      PROA N  
ATOM   2844  CA  PRO A 360     -35.570  89.382   5.585  0.00  0.00      PROA C  
ATOM   2845  C   PRO A 360     -36.536  90.116   6.501  0.00  0.00      PROA C  
ATOM   2846  O   PRO A 360     -37.069  91.165   6.127  0.00  0.00      PROA O  
ATOM   2847  CB  PRO A 360     -34.198  90.063   5.480  0.00  0.00      PROA C  
ATOM   2848  CG  PRO A 360     -34.286  90.923   4.219  0.00  0.00      PROA C  
ATOM   2849  CD  PRO A 360     -35.178  90.088   3.302  0.00  0.00      PROA C  
ATOM   2850  N   ASP A 361     -36.795  89.580   7.711  0.00  0.00      PROA N  
ATOM   2851  CA  ASP A 361     -37.600  90.270   8.701  0.00  0.00      PROA C  
ATOM   2852  C   ASP A 361     -36.963  91.595   9.121  0.00  0.00      PROA C  
ATOM   2853  O   ASP A 361     -35.738  91.722   9.237  0.00  0.00      PROA O  
ATOM   2854  CB  ASP A 361     -37.883  89.383   9.944  0.00  0.00      PROA C  
ATOM   2855  CG  ASP A 361     -38.806  88.215   9.632  0.00  0.00      PROA C  
ATOM   2856  OD1 ASP A 361     -39.625  88.290   8.678  0.00  0.00      PROA O  
ATOM   2857  OD2 ASP A 361     -38.809  87.239  10.431  0.00  0.00      PROA O1-
ATOM   2858  N   ASP A 362     -37.802  92.630   9.321  0.00  0.00      PROA N  
ATOM   2859  CA  ASP A 362     -37.375  93.950   9.727  0.00  0.00      PROA C  
ATOM   2860  C   ASP A 362     -36.678  93.931  11.096  0.00  0.00      PROA C  
ATOM   2861  O   ASP A 362     -37.027  93.146  11.982  0.00  0.00      PROA O  
ATOM   2862  CB  ASP A 362     -38.594  94.916   9.687  0.00  0.00      PROA C  
ATOM   2863  CG  ASP A 362     -38.213  96.389   9.730  0.00  0.00      PROA C  
ATOM   2864  OD1 ASP A 362     -37.065  96.748   9.361  0.00  0.00      PROA O  
ATOM   2865  OD2 ASP A 362     -39.112  97.221  10.032  0.00  0.00      PROA O1-
ATOM   2866  N   LEU A 363     -35.659  94.783  11.286  0.00  0.00      PROA N  
ATOM   2867  CA  LEU A 363     -34.897  94.879  12.512  0.00  0.00      PROA C  
ATOM   2868  C   LEU A 363     -35.426  96.038  13.353  0.00  0.00      PROA C  
ATOM   2869  O   LEU A 363     -35.314  97.187  12.911  0.00  0.00      PROA O  
ATOM   2870  CB  LEU A 363     -33.400  95.091  12.167  0.00  0.00      PROA C  
ATOM   2871  CG  LEU A 363     -32.437  95.409  13.332  0.00  0.00      PROA C  
ATOM   2872  CD1 LEU A 363     -32.484  94.352  14.442  0.00  0.00      PROA C  
ATOM   2873  CD2 LEU A 363     -31.004  95.516  12.794  0.00  0.00      PROA C  
ATOM   2874  N   PRO A 364     -36.020  95.846  14.541  0.00  0.00      PROA N  
ATOM   2875  CA  PRO A 364     -36.340  96.934  15.459  0.00  0.00      PROA C  
ATOM   2876  C   PRO A 364     -35.158  97.843  15.751  0.00  0.00      PROA C  
ATOM   2877  O   PRO A 364     -34.117  97.352  16.187  0.00  0.00      PROA O  
ATOM   2878  CB  PRO A 364     -36.867  96.227  16.721  0.00  0.00      PROA C  
ATOM   2879  CG  PRO A 364     -37.468  94.930  16.177  0.00  0.00      PROA C  
ATOM   2880  CD  PRO A 364     -36.500  94.559  15.051  0.00  0.00      PROA C  
ATOM   2881  N   ASN A 365     -35.299  99.162  15.495  0.00  0.00      PROA N  
ATOM   2882  CA  ASN A 365     -34.275 100.165  15.755  0.00  0.00      PROA C  
ATOM   2883  C   ASN A 365     -33.127 100.118  14.742  0.00  0.00      PROA C  
ATOM   2884  O   ASN A 365     -32.047 100.674  14.957  0.00  0.00      PROA O  
ATOM   2885  CB  ASN A 365     -33.744 100.146  17.216  0.00  0.00      PROA C  
ATOM   2886  CG  ASN A 365     -34.893 100.187  18.222  0.00  0.00      PROA C  
ATOM   2887  ND2 ASN A 365     -34.698  99.513  19.382  0.00  0.00      PROA N  
ATOM   2888  OD1 ASN A 365     -35.965 100.760  17.997  0.00  0.00      PROA O  
ATOM   2889  N   GLY A 366     -33.343  99.452  13.590  0.00  0.00      PROA N  
ATOM   2890  CA  GLY A 366     -32.343  99.316  12.547  0.00  0.00      PROA C  
ATOM   2891  C   GLY A 366     -32.930  99.178  11.171  0.00  0.00      PROA C  
ATOM   2892  O   GLY A 366     -34.060  99.575  10.891  0.00  0.00      PROA O  
ATOM   2893  N   HIS A 367     -32.131  98.610  10.258  0.00  0.00      PROA N  
ATOM   2894  CA  HIS A 367     -32.480  98.418   8.870  0.00  0.00      PROA C  
ATOM   2895  C   HIS A 367     -31.652  97.274   8.310  0.00  0.00      PROA C  
ATOM   2896  O   HIS A 367     -30.686  96.812   8.923  0.00  0.00      PROA O  
ATOM   2897  CB  HIS A 367     -32.249  99.698   8.016  0.00  0.00      PROA C  
ATOM   2898  CG  HIS A 367     -30.804 100.121   7.881  0.00  0.00      PROA C  
ATOM   2899  CD2 HIS A 367     -29.946  99.973   6.832  0.00  0.00      PROA C  
ATOM   2900  ND1 HIS A 367     -30.148 100.929   8.788  0.00  0.00      PROA N  
ATOM   2901  CE1 HIS A 367     -28.931 101.216   8.265  0.00  0.00      PROA C  
ATOM   2902  NE2 HIS A 367     -28.761 100.658   7.077  0.00  0.00      PROA N  
ATOM   2903  N   VAL A 368     -32.041  96.764   7.128  0.00  0.00      PROA N  
ATOM   2904  CA  VAL A 368     -31.362  95.671   6.455  0.00  0.00      PROA C  
ATOM   2905  C   VAL A 368     -31.027  96.074   5.025  0.00  0.00      PROA C  
ATOM   2906  O   VAL A 368     -31.813  96.725   4.333  0.00  0.00      PROA O  
ATOM   2907  CB  VAL A 368     -32.174  94.378   6.528  0.00  0.00      PROA C  
ATOM   2908  CG1 VAL A 368     -33.507  94.466   5.758  0.00  0.00      PROA C  
ATOM   2909  CG2 VAL A 368     -31.330  93.180   6.056  0.00  0.00      PROA C  
ATOM   2910  N   ASP A 369     -29.809  95.741   4.558  0.00  0.00      PROA N  
ATOM   2911  CA  ASP A 369     -29.350  96.022   3.213  0.00  0.00      PROA C  
ATOM   2912  C   ASP A 369     -28.966  94.710   2.518  0.00  0.00      PROA C  
ATOM   2913  O   ASP A 369     -28.340  93.834   3.117  0.00  0.00      PROA O  
ATOM   2914  CB  ASP A 369     -28.155  97.016   3.279  0.00  0.00      PROA C  
ATOM   2915  CG  ASP A 369     -27.794  97.625   1.933  0.00  0.00      PROA C  
ATOM   2916  OD1 ASP A 369     -28.634  97.620   0.996  0.00  0.00      PROA O  
ATOM   2917  OD2 ASP A 369     -26.685  98.219   1.831  0.00  0.00      PROA O1-
ATOM   2918  N   TYR A 370     -29.344  94.529   1.236  0.00  0.00      PROA N  
ATOM   2919  CA  TYR A 370     -28.944  93.377   0.441  0.00  0.00      PROA C  
ATOM   2920  C   TYR A 370     -27.559  93.596  -0.169  0.00  0.00      PROA C  
ATOM   2921  O   TYR A 370     -27.331  94.558  -0.907  0.00  0.00      PROA O  
ATOM   2922  CB  TYR A 370     -29.908  93.081  -0.742  0.00  0.00      PROA C  
ATOM   2923  CG  TYR A 370     -31.334  92.860  -0.316  0.00  0.00      PROA C  
ATOM   2924  CD1 TYR A 370     -32.258  93.920  -0.343  0.00  0.00      PROA C  
ATOM   2925  CD2 TYR A 370     -31.798  91.564  -0.030  0.00  0.00      PROA C  
ATOM   2926  CE1 TYR A 370     -33.616  93.692  -0.079  0.00  0.00      PROA C  
ATOM   2927  CE2 TYR A 370     -33.156  91.333   0.231  0.00  0.00      PROA C  
ATOM   2928  CZ  TYR A 370     -34.065  92.396   0.203  0.00  0.00      PROA C  
ATOM   2929  OH  TYR A 370     -35.438  92.154   0.416  0.00  0.00      PROA O  
ATOM   2930  N   ILE A 371     -26.587  92.702   0.108  0.00  0.00      PROA N  
ATOM   2931  CA  ILE A 371     -25.234  92.838  -0.427  0.00  0.00      PROA C  
ATOM   2932  C   ILE A 371     -25.125  92.137  -1.777  0.00  0.00      PROA C  
ATOM   2933  O   ILE A 371     -24.513  92.655  -2.715  0.00  0.00      PROA O  
ATOM   2934  CB  ILE A 371     -24.160  92.390   0.579  0.00  0.00      PROA C  
ATOM   2935  CG1 ILE A 371     -23.770  93.535   1.554  0.00  0.00      PROA C  
ATOM   2936  CG2 ILE A 371     -22.863  91.893  -0.106  0.00  0.00      PROA C  
ATOM   2937  CD  ILE A 371     -24.925  94.211   2.298  0.00  0.00      PROA C  
ATOM   2938  N   THR A 372     -25.765  90.956  -1.941  0.00  0.00      PROA N  
ATOM   2939  CA  THR A 372     -25.829  90.221  -3.211  0.00  0.00      PROA C  
ATOM   2940  C   THR A 372     -26.508  90.976  -4.341  0.00  0.00      PROA C  
ATOM   2941  O   THR A 372     -26.039  90.977  -5.480  0.00  0.00      PROA O  
ATOM   2942  CB  THR A 372     -26.443  88.819  -3.099  0.00  0.00      PROA C  
ATOM   2943  CG2 THR A 372     -25.291  87.808  -3.032  0.00  0.00      PROA C  
ATOM   2944  OG1 THR A 372     -27.197  88.670  -1.898  0.00  0.00      PROA O  
ATOM   2945  N   GLY A 373     -27.623  91.665  -4.044  0.00  0.00      PROA N  
ATOM   2946  CA  GLY A 373     -28.324  92.489  -5.019  0.00  0.00      PROA C  
ATOM   2947  C   GLY A 373     -29.731  92.769  -4.554  0.00  0.00      PROA C  
ATOM   2948  O   GLY A 373     -30.231  92.024  -3.709  0.00  0.00      PROA O  
ATOM   2949  N   PRO A 374     -30.416  93.807  -5.040  0.00  0.00      PROA N  
ATOM   2950  CA  PRO A 374     -31.784  94.137  -4.640  0.00  0.00      PROA C  
ATOM   2951  C   PRO A 374     -32.785  92.990  -4.719  0.00  0.00      PROA C  
ATOM   2952  O   PRO A 374     -32.989  92.430  -5.799  0.00  0.00      PROA O  
ATOM   2953  CB  PRO A 374     -32.169  95.310  -5.556  0.00  0.00      PROA C  
ATOM   2954  CG  PRO A 374     -30.832  96.001  -5.832  0.00  0.00      PROA C  
ATOM   2955  CD  PRO A 374     -29.857  94.826  -5.937  0.00  0.00      PROA C  
ATOM   2956  N   GLU A 375     -33.414  92.638  -3.578  0.00  0.00      PROA N  
ATOM   2957  CA  GLU A 375     -34.469  91.641  -3.487  0.00  0.00      PROA C  
ATOM   2958  C   GLU A 375     -34.002  90.203  -3.737  0.00  0.00      PROA C  
ATOM   2959  O   GLU A 375     -34.798  89.305  -4.015  0.00  0.00      PROA O  
ATOM   2960  CB  GLU A 375     -35.743  92.017  -4.300  0.00  0.00      PROA C  
ATOM   2961  CG  GLU A 375     -36.420  93.320  -3.799  0.00  0.00      PROA C  
ATOM   2962  CD  GLU A 375     -37.680  93.663  -4.587  0.00  0.00      PROA C  
ATOM   2963  OE1 GLU A 375     -38.673  92.890  -4.525  0.00  0.00      PROA O  
ATOM   2964  OE2 GLU A 375     -37.704  94.723  -5.270  0.00  0.00      PROA O1-
ATOM   2965  N   VAL A 376     -32.685  89.934  -3.612  0.00  0.00      PROA N  
ATOM   2966  CA  VAL A 376     -32.131  88.599  -3.786  0.00  0.00      PROA C  
ATOM   2967  C   VAL A 376     -32.194  87.850  -2.458  0.00  0.00      PROA C  
ATOM   2968  O   VAL A 376     -31.452  88.132  -1.515  0.00  0.00      PROA O  
ATOM   2969  CB  VAL A 376     -30.712  88.623  -4.357  0.00  0.00      PROA C  
ATOM   2970  CG1 VAL A 376     -30.153  87.192  -4.501  0.00  0.00      PROA C  
ATOM   2971  CG2 VAL A 376     -30.736  89.301  -5.742  0.00  0.00      PROA C  
ATOM   2972  N   THR A 377     -33.136  86.889  -2.347  0.00  0.00      PROA N  
ATOM   2973  CA  THR A 377     -33.455  86.202  -1.094  0.00  0.00      PROA C  
ATOM   2974  C   THR A 377     -33.147  84.712  -1.140  0.00  0.00      PROA C  
ATOM   2975  O   THR A 377     -33.351  83.981  -0.169  0.00  0.00      PROA O  
ATOM   2976  CB  THR A 377     -34.928  86.370  -0.710  0.00  0.00      PROA C  
ATOM   2977  CG2 THR A 377     -35.213  87.862  -0.468  0.00  0.00      PROA C  
ATOM   2978  OG1 THR A 377     -35.822  85.925  -1.728  0.00  0.00      PROA O  
ATOM   2979  N   THR A 378     -32.624  84.223  -2.279  0.00  0.00      PROA N  
ATOM   2980  CA  THR A 378     -32.303  82.818  -2.517  0.00  0.00      PROA C  
ATOM   2981  C   THR A 378     -30.982  82.380  -1.909  0.00  0.00      PROA C  
ATOM   2982  O   THR A 378     -30.156  83.200  -1.521  0.00  0.00      PROA O  
ATOM   2983  CB  THR A 378     -32.316  82.437  -3.998  0.00  0.00      PROA C  
ATOM   2984  CG2 THR A 378     -33.780  82.371  -4.463  0.00  0.00      PROA C  
ATOM   2985  OG1 THR A 378     -31.657  83.412  -4.808  0.00  0.00      PROA O  
ATOM   2986  N   TYR A 379     -30.748  81.053  -1.792  0.00  0.00      PROA N  
ATOM   2987  CA  TYR A 379     -29.501  80.422  -1.366  0.00  0.00      PROA C  
ATOM   2988  C   TYR A 379     -28.189  81.156  -1.699  0.00  0.00      PROA C  
ATOM   2989  O   TYR A 379     -27.947  81.566  -2.838  0.00  0.00      PROA O  
ATOM   2990  CB  TYR A 379     -29.457  78.939  -1.836  0.00  0.00      PROA C  
ATOM   2991  CG  TYR A 379     -28.191  78.221  -1.432  0.00  0.00      PROA C  
ATOM   2992  CD1 TYR A 379     -28.025  77.810  -0.103  0.00  0.00      PROA C  
ATOM   2993  CD2 TYR A 379     -27.182  77.925  -2.367  0.00  0.00      PROA C  
ATOM   2994  CE1 TYR A 379     -26.887  77.089   0.286  0.00  0.00      PROA C  
ATOM   2995  CE2 TYR A 379     -26.061  77.170  -1.990  0.00  0.00      PROA C  
ATOM   2996  CZ  TYR A 379     -25.919  76.746  -0.663  0.00  0.00      PROA C  
ATOM   2997  OH  TYR A 379     -24.798  75.977  -0.286  0.00  0.00      PROA O  
ATOM   2998  N   LYS A 380     -27.330  81.347  -0.676  0.00  0.00      PROA N  
ATOM   2999  CA  LYS A 380     -26.076  82.077  -0.760  0.00  0.00      PROA C  
ATOM   3000  C   LYS A 380     -26.202  83.590  -0.927  0.00  0.00      PROA C  
ATOM   3001  O   LYS A 380     -25.201  84.304  -1.026  0.00  0.00      PROA O  
ATOM   3002  CB  LYS A 380     -25.007  81.452  -1.702  0.00  0.00      PROA C  
ATOM   3003  CG  LYS A 380     -24.268  80.249  -1.091  0.00  0.00      PROA C  
ATOM   3004  CD  LYS A 380     -23.218  79.689  -2.072  0.00  0.00      PROA C  
ATOM   3005  CE  LYS A 380     -22.388  78.495  -1.566  0.00  0.00      PROA C  
ATOM   3006  NZ  LYS A 380     -21.523  78.876  -0.421  0.00  0.00      PROA N1+
ATOM   3007  N   ALA A 381     -27.432  84.145  -0.890  0.00  0.00      PROA N  
ATOM   3008  CA  ALA A 381     -27.652  85.561  -0.703  0.00  0.00      PROA C  
ATOM   3009  C   ALA A 381     -27.113  86.056   0.628  0.00  0.00      PROA C  
ATOM   3010  O   ALA A 381     -27.168  85.353   1.640  0.00  0.00      PROA O  
ATOM   3011  CB  ALA A 381     -29.141  85.928  -0.788  0.00  0.00      PROA C  
ATOM   3012  N   VAL A 382     -26.575  87.284   0.642  0.00  0.00      PROA N  
ATOM   3013  CA  VAL A 382     -26.058  87.901   1.843  0.00  0.00      PROA C  
ATOM   3014  C   VAL A 382     -26.717  89.237   2.096  0.00  0.00      PROA C  
ATOM   3015  O   VAL A 382     -26.871  90.086   1.213  0.00  0.00      PROA O  
ATOM   3016  CB  VAL A 382     -24.536  88.015   1.916  0.00  0.00      PROA C  
ATOM   3017  CG1 VAL A 382     -23.963  86.631   2.269  0.00  0.00      PROA C  
ATOM   3018  CG2 VAL A 382     -23.951  88.520   0.588  0.00  0.00      PROA C  
ATOM   3019  N   ILE A 383     -27.136  89.439   3.350  0.00  0.00      PROA N  
ATOM   3020  CA  ILE A 383     -27.747  90.657   3.832  0.00  0.00      PROA C  
ATOM   3021  C   ILE A 383     -26.912  91.191   4.980  0.00  0.00      PROA C  
ATOM   3022  O   ILE A 383     -26.271  90.444   5.722  0.00  0.00      PROA O  
ATOM   3023  CB  ILE A 383     -29.194  90.476   4.292  0.00  0.00      PROA C  
ATOM   3024  CG1 ILE A 383     -29.315  89.388   5.389  0.00  0.00      PROA C  
ATOM   3025  CG2 ILE A 383     -30.058  90.186   3.045  0.00  0.00      PROA C  
ATOM   3026  CD  ILE A 383     -30.734  89.165   5.911  0.00  0.00      PROA C  
ATOM   3027  N   GLN A 384     -26.891  92.523   5.142  0.00  0.00      PROA N  
ATOM   3028  CA  GLN A 384     -26.245  93.178   6.255  0.00  0.00      PROA C  
ATOM   3029  C   GLN A 384     -27.293  93.933   7.052  0.00  0.00      PROA C  
ATOM   3030  O   GLN A 384     -27.874  94.922   6.601  0.00  0.00      PROA O  
ATOM   3031  CB  GLN A 384     -25.153  94.165   5.773  0.00  0.00      PROA C  
ATOM   3032  CG  GLN A 384     -24.368  94.910   6.885  0.00  0.00      PROA C  
ATOM   3033  CD  GLN A 384     -23.588  93.958   7.799  0.00  0.00      PROA C  
ATOM   3034  NE2 GLN A 384     -23.967  93.891   9.093  0.00  0.00      PROA N  
ATOM   3035  OE1 GLN A 384     -22.633  93.301   7.373  0.00  0.00      PROA O  
ATOM   3036  N   TYR A 385     -27.563  93.467   8.278  0.00  0.00      PROA N  
ATOM   3037  CA  TYR A 385     -28.283  94.206   9.292  0.00  0.00      PROA C  
ATOM   3038  C   TYR A 385     -27.460  95.345   9.893  0.00  0.00      PROA C  
ATOM   3039  O   TYR A 385     -26.248  95.232  10.083  0.00  0.00      PROA O  
ATOM   3040  CB  TYR A 385     -28.759  93.252  10.414  0.00  0.00      PROA C  
ATOM   3041  CG  TYR A 385     -29.947  92.441   9.960  0.00  0.00      PROA C  
ATOM   3042  CD1 TYR A 385     -31.209  93.054   9.907  0.00  0.00      PROA C  
ATOM   3043  CD2 TYR A 385     -29.849  91.066   9.674  0.00  0.00      PROA C  
ATOM   3044  CE1 TYR A 385     -32.356  92.311   9.595  0.00  0.00      PROA C  
ATOM   3045  CE2 TYR A 385     -30.996  90.321   9.355  0.00  0.00      PROA C  
ATOM   3046  CZ  TYR A 385     -32.250  90.946   9.319  0.00  0.00      PROA C  
ATOM   3047  OH  TYR A 385     -33.416  90.212   9.019  0.00  0.00      PROA O  
ATOM   3048  N   SER A 386     -28.095  96.482  10.219  0.00  0.00      PROA N  
ATOM   3049  CA  SER A 386     -27.424  97.572  10.915  0.00  0.00      PROA C  
ATOM   3050  C   SER A 386     -28.429  98.297  11.778  0.00  0.00      PROA C  
ATOM   3051  O   SER A 386     -29.587  98.455  11.404  0.00  0.00      PROA O  
ATOM   3052  CB  SER A 386     -26.774  98.603   9.942  0.00  0.00      PROA C  
ATOM   3053  OG  SER A 386     -26.041  99.639  10.615  0.00  0.00      PROA O  
ATOM   3054  N   CYS A 387     -28.016  98.781  12.965  0.00  0.00      PROA N  
ATOM   3055  CA  CYS A 387     -28.852  99.644  13.790  0.00  0.00      PROA C  
ATOM   3056  C   CYS A 387     -28.737 101.094  13.352  0.00  0.00      PROA C  
ATOM   3057  O   CYS A 387     -27.836 101.463  12.595  0.00  0.00      PROA O  
ATOM   3058  CB  CYS A 387     -28.484  99.578  15.290  0.00  0.00      PROA C  
ATOM   3059  SG  CYS A 387     -28.468  97.878  15.893  0.00  0.00      PROA S  
ATOM   3060  N   GLU A 388     -29.641 101.971  13.835  0.00  0.00      PROA N  
ATOM   3061  CA  GLU A 388     -29.428 103.409  13.768  0.00  0.00      PROA C  
ATOM   3062  C   GLU A 388     -28.213 103.835  14.607  0.00  0.00      PROA C  
ATOM   3063  O   GLU A 388     -28.074 103.472  15.775  0.00  0.00      PROA O  
ATOM   3064  CB  GLU A 388     -30.701 104.211  14.141  0.00  0.00      PROA C  
ATOM   3065  CG  GLU A 388     -31.859 104.011  13.127  0.00  0.00      PROA C  
ATOM   3066  CD  GLU A 388     -33.108 104.846  13.416  0.00  0.00      PROA C  
ATOM   3067  OE1 GLU A 388     -33.141 105.630  14.401  0.00  0.00      PROA O  
ATOM   3068  OE2 GLU A 388     -34.087 104.724  12.631  0.00  0.00      PROA O1-
ATOM   3069  N   GLU A 389     -27.262 104.563  13.988  0.00  0.00      PROA N  
ATOM   3070  CA  GLU A 389     -25.913 104.733  14.509  0.00  0.00      PROA C  
ATOM   3071  C   GLU A 389     -25.769 105.414  15.870  0.00  0.00      PROA C  
ATOM   3072  O   GLU A 389     -25.059 104.939  16.759  0.00  0.00      PROA O  
ATOM   3073  CB  GLU A 389     -25.075 105.494  13.442  0.00  0.00      PROA C  
ATOM   3074  CG  GLU A 389     -23.609 105.851  13.811  0.00  0.00      PROA C  
ATOM   3075  CD  GLU A 389     -22.717 104.626  13.991  0.00  0.00      PROA C  
ATOM   3076  OE1 GLU A 389     -22.615 103.798  13.045  0.00  0.00      PROA O  
ATOM   3077  OE2 GLU A 389     -22.075 104.488  15.067  0.00  0.00      PROA O1-
ATOM   3078  N   THR A 390     -26.453 106.559  16.072  0.00  0.00      PROA N  
ATOM   3079  CA  THR A 390     -26.299 107.390  17.267  0.00  0.00      PROA C  
ATOM   3080  C   THR A 390     -26.732 106.767  18.583  0.00  0.00      PROA C  
ATOM   3081  O   THR A 390     -26.032 106.872  19.591  0.00  0.00      PROA O  
ATOM   3082  CB  THR A 390     -26.958 108.769  17.142  0.00  0.00      PROA C  
ATOM   3083  CG2 THR A 390     -26.147 109.598  16.131  0.00  0.00      PROA C  
ATOM   3084  OG1 THR A 390     -28.291 108.692  16.640  0.00  0.00      PROA O  
ATOM   3085  N   PHE A 391     -27.909 106.109  18.613  0.00  0.00      PROA N  
ATOM   3086  CA  PHE A 391     -28.556 105.761  19.871  0.00  0.00      PROA C  
ATOM   3087  C   PHE A 391     -28.537 104.269  20.160  0.00  0.00      PROA C  
ATOM   3088  O   PHE A 391     -29.018 103.826  21.203  0.00  0.00      PROA O  
ATOM   3089  CB  PHE A 391     -30.031 106.256  19.890  0.00  0.00      PROA C  
ATOM   3090  CG  PHE A 391     -30.125 107.737  19.621  0.00  0.00      PROA C  
ATOM   3091  CD1 PHE A 391     -29.321 108.655  20.323  0.00  0.00      PROA C  
ATOM   3092  CD2 PHE A 391     -31.040 108.229  18.675  0.00  0.00      PROA C  
ATOM   3093  CE1 PHE A 391     -29.408 110.028  20.062  0.00  0.00      PROA C  
ATOM   3094  CE2 PHE A 391     -31.137 109.603  18.417  0.00  0.00      PROA C  
ATOM   3095  CZ  PHE A 391     -30.317 110.503  19.109  0.00  0.00      PROA C  
ATOM   3096  N   TYR A 392     -27.948 103.449  19.274  0.00  0.00      PROA N  
ATOM   3097  CA  TYR A 392     -28.002 102.007  19.408  0.00  0.00      PROA C  
ATOM   3098  C   TYR A 392     -26.683 101.393  18.971  0.00  0.00      PROA C  
ATOM   3099  O   TYR A 392     -26.006 101.871  18.061  0.00  0.00      PROA O  
ATOM   3100  CB  TYR A 392     -29.117 101.362  18.536  0.00  0.00      PROA C  
ATOM   3101  CG  TYR A 392     -30.465 102.000  18.752  0.00  0.00      PROA C  
ATOM   3102  CD1 TYR A 392     -31.338 101.546  19.755  0.00  0.00      PROA C  
ATOM   3103  CD2 TYR A 392     -30.895 103.028  17.896  0.00  0.00      PROA C  
ATOM   3104  CE1 TYR A 392     -32.605 102.127  19.909  0.00  0.00      PROA C  
ATOM   3105  CE2 TYR A 392     -32.164 103.600  18.035  0.00  0.00      PROA C  
ATOM   3106  CZ  TYR A 392     -33.025 103.141  19.037  0.00  0.00      PROA C  
ATOM   3107  OH  TYR A 392     -34.336 103.656  19.119  0.00  0.00      PROA O  
ATOM   3108  N   THR A 393     -26.297 100.286  19.623  0.00  0.00      PROA N  
ATOM   3109  CA  THR A 393     -25.145  99.475  19.249  0.00  0.00      PROA C  
ATOM   3110  C   THR A 393     -25.623  98.111  18.811  0.00  0.00      PROA C  
ATOM   3111  O   THR A 393     -26.425  97.460  19.481  0.00  0.00      PROA O  
ATOM   3112  CB  THR A 393     -24.082  99.279  20.338  0.00  0.00      PROA C  
ATOM   3113  CG2 THR A 393     -23.206 100.542  20.394  0.00  0.00      PROA C  
ATOM   3114  OG1 THR A 393     -24.654  99.101  21.632  0.00  0.00      PROA O  
ATOM   3115  N   MET A 394     -25.146  97.642  17.643  0.00  0.00      PROA N  
ATOM   3116  CA  MET A 394     -25.404  96.302  17.154  0.00  0.00      PROA C  
ATOM   3117  C   MET A 394     -24.723  95.242  18.031  0.00  0.00      PROA C  
ATOM   3118  O   MET A 394     -23.590  95.424  18.481  0.00  0.00      PROA O  
ATOM   3119  CB  MET A 394     -24.937  96.202  15.677  0.00  0.00      PROA C  
ATOM   3120  CG  MET A 394     -25.383  94.952  14.885  0.00  0.00      PROA C  
ATOM   3121  SD  MET A 394     -27.062  95.002  14.171  0.00  0.00      PROA S  
ATOM   3122  CE  MET A 394     -28.011  94.460  15.620  0.00  0.00      PROA C  
ATOM   3123  N   SER A 395     -25.407  94.111  18.312  0.00  0.00      PROA N  
ATOM   3124  CA  SER A 395     -24.857  93.041  19.146  0.00  0.00      PROA C  
ATOM   3125  C   SER A 395     -24.012  92.079  18.310  0.00  0.00      PROA C  
ATOM   3126  O   SER A 395     -22.848  92.353  18.013  0.00  0.00      PROA O  
ATOM   3127  CB  SER A 395     -25.958  92.278  19.942  0.00  0.00      PROA C  
ATOM   3128  OG  SER A 395     -26.674  93.169  20.801  0.00  0.00      PROA O  
ATOM   3129  N   SER A 396     -24.572  90.930  17.864  0.00  0.00      PROA N  
ATOM   3130  CA  SER A 396     -23.982  90.083  16.823  0.00  0.00      PROA C  
ATOM   3131  C   SER A 396     -23.819  90.832  15.508  0.00  0.00      PROA C  
ATOM   3132  O   SER A 396     -24.595  91.735  15.208  0.00  0.00      PROA O  
ATOM   3133  CB  SER A 396     -24.800  88.789  16.544  0.00  0.00      PROA C  
ATOM   3134  OG  SER A 396     -24.882  87.979  17.718  0.00  0.00      PROA O  
ATOM   3135  N   ASN A 397     -22.793  90.493  14.694  0.00  0.00      PROA N  
ATOM   3136  CA  ASN A 397     -22.296  91.319  13.596  0.00  0.00      PROA C  
ATOM   3137  C   ASN A 397     -23.346  91.755  12.560  0.00  0.00      PROA C  
ATOM   3138  O   ASN A 397     -23.340  92.893  12.088  0.00  0.00      PROA O  
ATOM   3139  CB  ASN A 397     -21.094  90.579  12.928  0.00  0.00      PROA C  
ATOM   3140  CG  ASN A 397     -20.455  91.331  11.760  0.00  0.00      PROA C  
ATOM   3141  ND2 ASN A 397     -19.872  92.518  12.045  0.00  0.00      PROA N  
ATOM   3142  OD1 ASN A 397     -20.472  90.877  10.613  0.00  0.00      PROA O  
ATOM   3143  N   GLY A 398     -24.282  90.853  12.198  0.00  0.00      PROA N  
ATOM   3144  CA  GLY A 398     -25.445  91.203  11.382  0.00  0.00      PROA C  
ATOM   3145  C   GLY A 398     -25.279  90.870   9.928  0.00  0.00      PROA C  
ATOM   3146  O   GLY A 398     -26.147  91.166   9.112  0.00  0.00      PROA O  
ATOM   3147  N   LYS A 399     -24.171  90.204   9.568  0.00  0.00      PROA N  
ATOM   3148  CA  LYS A 399     -23.950  89.675   8.235  0.00  0.00      PROA C  
ATOM   3149  C   LYS A 399     -24.571  88.284   8.162  0.00  0.00      PROA C  
ATOM   3150  O   LYS A 399     -24.089  87.323   8.768  0.00  0.00      PROA O  
ATOM   3151  CB  LYS A 399     -22.433  89.618   7.933  0.00  0.00      PROA C  
ATOM   3152  CG  LYS A 399     -22.043  89.178   6.510  0.00  0.00      PROA C  
ATOM   3153  CD  LYS A 399     -22.560  90.136   5.418  0.00  0.00      PROA C  
ATOM   3154  CE  LYS A 399     -21.964  89.914   4.014  0.00  0.00      PROA C  
ATOM   3155  NZ  LYS A 399     -20.522  90.272   3.969  0.00  0.00      PROA N1+
ATOM   3156  N   TYR A 400     -25.713  88.162   7.465  0.00  0.00      PROA N  
ATOM   3157  CA  TYR A 400     -26.537  86.965   7.470  0.00  0.00      PROA C  
ATOM   3158  C   TYR A 400     -26.585  86.364   6.075  0.00  0.00      PROA C  
ATOM   3159  O   TYR A 400     -26.686  87.065   5.067  0.00  0.00      PROA O  
ATOM   3160  CB  TYR A 400     -27.985  87.194   8.025  0.00  0.00      PROA C  
ATOM   3161  CG  TYR A 400     -28.099  87.112   9.535  0.00  0.00      PROA C  
ATOM   3162  CD1 TYR A 400     -27.184  87.744  10.393  0.00  0.00      PROA C  
ATOM   3163  CD2 TYR A 400     -29.180  86.425  10.122  0.00  0.00      PROA C  
ATOM   3164  CE1 TYR A 400     -27.300  87.646  11.782  0.00  0.00      PROA C  
ATOM   3165  CE2 TYR A 400     -29.314  86.333  11.515  0.00  0.00      PROA C  
ATOM   3166  CZ  TYR A 400     -28.366  86.942  12.343  0.00  0.00      PROA C  
ATOM   3167  OH  TYR A 400     -28.461  86.860  13.744  0.00  0.00      PROA O  
ATOM   3168  N   VAL A 401     -26.481  85.027   6.001  0.00  0.00      PROA N  
ATOM   3169  CA  VAL A 401     -26.383  84.272   4.768  0.00  0.00      PROA C  
ATOM   3170  C   VAL A 401     -27.655  83.453   4.619  0.00  0.00      PROA C  
ATOM   3171  O   VAL A 401     -28.112  82.822   5.574  0.00  0.00      PROA O  
ATOM   3172  CB  VAL A 401     -25.196  83.301   4.779  0.00  0.00      PROA C  
ATOM   3173  CG1 VAL A 401     -24.998  82.697   3.372  0.00  0.00      PROA C  
ATOM   3174  CG2 VAL A 401     -23.909  84.016   5.242  0.00  0.00      PROA C  
ATOM   3175  N   CYS A 402     -28.287  83.426   3.428  0.00  0.00      PROA N  
ATOM   3176  CA  CYS A 402     -29.354  82.474   3.156  0.00  0.00      PROA C  
ATOM   3177  C   CYS A 402     -28.793  81.058   3.005  0.00  0.00      PROA C  
ATOM   3178  O   CYS A 402     -28.166  80.715   1.999  0.00  0.00      PROA O  
ATOM   3179  CB  CYS A 402     -30.201  82.860   1.913  0.00  0.00      PROA C  
ATOM   3180  SG  CYS A 402     -31.590  81.727   1.567  0.00  0.00      PROA S  
ATOM   3181  N   GLU A 403     -28.999  80.210   4.028  0.00  0.00      PROA N  
ATOM   3182  CA  GLU A 403     -28.470  78.861   4.074  0.00  0.00      PROA C  
ATOM   3183  C   GLU A 403     -29.352  77.815   3.406  0.00  0.00      PROA C  
ATOM   3184  O   GLU A 403     -30.491  78.063   3.009  0.00  0.00      PROA O  
ATOM   3185  CB  GLU A 403     -28.086  78.455   5.523  0.00  0.00      PROA C  
ATOM   3186  CG  GLU A 403     -26.703  79.007   5.957  0.00  0.00      PROA C  
ATOM   3187  CD  GLU A 403     -25.510  78.310   5.298  0.00  0.00      PROA C  
ATOM   3188  OE1 GLU A 403     -25.688  77.337   4.516  0.00  0.00      PROA O  
ATOM   3189  OE2 GLU A 403     -24.356  78.734   5.580  0.00  0.00      PROA O1-
ATOM   3190  N   ALA A 404     -28.819  76.583   3.259  0.00  0.00      PROA N  
ATOM   3191  CA  ALA A 404     -29.454  75.487   2.550  0.00  0.00      PROA C  
ATOM   3192  C   ALA A 404     -30.680  74.927   3.271  0.00  0.00      PROA C  
ATOM   3193  O   ALA A 404     -31.513  74.240   2.679  0.00  0.00      PROA O  
ATOM   3194  CB  ALA A 404     -28.432  74.350   2.343  0.00  0.00      PROA C  
ATOM   3195  N   ASP A 405     -30.841  75.249   4.567  0.00  0.00      PROA N  
ATOM   3196  CA  ASP A 405     -31.983  74.859   5.366  0.00  0.00      PROA C  
ATOM   3197  C   ASP A 405     -33.101  75.914   5.299  0.00  0.00      PROA C  
ATOM   3198  O   ASP A 405     -34.185  75.732   5.857  0.00  0.00      PROA O  
ATOM   3199  CB  ASP A 405     -31.521  74.538   6.821  0.00  0.00      PROA C  
ATOM   3200  CG  ASP A 405     -30.824  75.669   7.571  0.00  0.00      PROA C  
ATOM   3201  OD1 ASP A 405     -30.779  76.830   7.093  0.00  0.00      PROA O  
ATOM   3202  OD2 ASP A 405     -30.326  75.391   8.698  0.00  0.00      PROA O1-
ATOM   3203  N   GLY A 406     -32.888  77.009   4.531  0.00  0.00      PROA N  
ATOM   3204  CA  GLY A 406     -33.918  77.980   4.175  0.00  0.00      PROA C  
ATOM   3205  C   GLY A 406     -34.149  79.074   5.174  0.00  0.00      PROA C  
ATOM   3206  O   GLY A 406     -35.199  79.717   5.169  0.00  0.00      PROA O  
ATOM   3207  N   PHE A 407     -33.160  79.337   6.039  0.00  0.00      PROA N  
ATOM   3208  CA  PHE A 407     -33.212  80.424   6.992  0.00  0.00      PROA C  
ATOM   3209  C   PHE A 407     -32.019  81.349   6.842  0.00  0.00      PROA C  
ATOM   3210  O   PHE A 407     -30.878  80.924   6.636  0.00  0.00      PROA O  
ATOM   3211  CB  PHE A 407     -33.247  79.916   8.453  0.00  0.00      PROA C  
ATOM   3212  CG  PHE A 407     -34.493  79.112   8.715  0.00  0.00      PROA C  
ATOM   3213  CD1 PHE A 407     -35.696  79.763   9.040  0.00  0.00      PROA C  
ATOM   3214  CD2 PHE A 407     -34.467  77.707   8.692  0.00  0.00      PROA C  
ATOM   3215  CE1 PHE A 407     -36.855  79.027   9.317  0.00  0.00      PROA C  
ATOM   3216  CE2 PHE A 407     -35.623  76.966   8.967  0.00  0.00      PROA C  
ATOM   3217  CZ  PHE A 407     -36.818  77.626   9.279  0.00  0.00      PROA C  
ATOM   3218  N   TRP A 408     -32.259  82.672   6.976  0.00  0.00      PROA N  
ATOM   3219  CA  TRP A 408     -31.212  83.665   7.141  0.00  0.00      PROA C  
ATOM   3220  C   TRP A 408     -30.373  83.375   8.386  0.00  0.00      PROA C  
ATOM   3221  O   TRP A 408     -30.866  83.368   9.515  0.00  0.00      PROA O  
ATOM   3222  CB  TRP A 408     -31.787  85.106   7.213  0.00  0.00      PROA C  
ATOM   3223  CG  TRP A 408     -32.491  85.557   5.971  0.00  0.00      PROA C  
ATOM   3224  CD1 TRP A 408     -33.841  85.724   5.782  0.00  0.00      PROA C  
ATOM   3225  CD2 TRP A 408     -31.854  85.938   4.738  0.00  0.00      PROA C  
ATOM   3226  CE2 TRP A 408     -32.885  86.329   3.851  0.00  0.00      PROA C  
ATOM   3227  CE3 TRP A 408     -30.524  85.999   4.315  0.00  0.00      PROA C  
ATOM   3228  NE1 TRP A 408     -34.070  86.181   4.502  0.00  0.00      PROA N  
ATOM   3229  CZ2 TRP A 408     -32.618  86.774   2.568  0.00  0.00      PROA C  
ATOM   3230  CZ3 TRP A 408     -30.256  86.465   3.026  0.00  0.00      PROA C  
ATOM   3231  CH2 TRP A 408     -31.283  86.844   2.165  0.00  0.00      PROA C  
ATOM   3232  N   THR A 409     -29.084  83.066   8.184  0.00  0.00      PROA N  
ATOM   3233  CA  THR A 409     -28.245  82.470   9.211  0.00  0.00      PROA C  
ATOM   3234  C   THR A 409     -27.007  83.311   9.436  0.00  0.00      PROA C  
ATOM   3235  O   THR A 409     -26.282  83.654   8.501  0.00  0.00      PROA O  
ATOM   3236  CB  THR A 409     -27.860  81.039   8.851  0.00  0.00      PROA C  
ATOM   3237  CG2 THR A 409     -26.942  80.406   9.903  0.00  0.00      PROA C  
ATOM   3238  OG1 THR A 409     -29.022  80.216   8.791  0.00  0.00      PROA O  
ATOM   3239  N   SER A 410     -26.755  83.692  10.705  0.00  0.00      PROA N  
ATOM   3240  CA  SER A 410     -25.554  84.377  11.183  0.00  0.00      PROA C  
ATOM   3241  C   SER A 410     -24.236  83.672  10.859  0.00  0.00      PROA C  
ATOM   3242  O   SER A 410     -24.186  82.462  10.640  0.00  0.00      PROA O  
ATOM   3243  CB  SER A 410     -25.635  84.595  12.726  0.00  0.00      PROA C  
ATOM   3244  OG  SER A 410     -24.558  85.369  13.264  0.00  0.00      PROA O  
ATOM   3245  N   SER A 411     -23.102  84.405  10.882  0.00  0.00      PROA N  
ATOM   3246  CA  SER A 411     -21.754  83.833  10.881  0.00  0.00      PROA C  
ATOM   3247  C   SER A 411     -21.518  82.891  12.059  0.00  0.00      PROA C  
ATOM   3248  O   SER A 411     -20.875  81.847  11.935  0.00  0.00      PROA O  
ATOM   3249  CB  SER A 411     -20.641  84.921  10.929  0.00  0.00      PROA C  
ATOM   3250  OG  SER A 411     -20.727  85.810   9.809  0.00  0.00      PROA O  
ATOM   3251  N   LYS A 412     -22.077  83.237  13.240  0.00  0.00      PROA N  
ATOM   3252  CA  LYS A 412     -22.124  82.391  14.423  0.00  0.00      PROA C  
ATOM   3253  C   LYS A 412     -22.898  81.084  14.235  0.00  0.00      PROA C  
ATOM   3254  O   LYS A 412     -22.555  80.042  14.795  0.00  0.00      PROA O  
ATOM   3255  CB  LYS A 412     -22.715  83.169  15.625  0.00  0.00      PROA C  
ATOM   3256  CG  LYS A 412     -21.838  84.348  16.088  0.00  0.00      PROA C  
ATOM   3257  CD  LYS A 412     -22.445  85.055  17.316  0.00  0.00      PROA C  
ATOM   3258  CE  LYS A 412     -21.672  86.287  17.821  0.00  0.00      PROA C  
ATOM   3259  NZ  LYS A 412     -20.336  85.908  18.347  0.00  0.00      PROA N1+
ATOM   3260  N   GLY A 413     -23.984  81.131  13.435  0.00  0.00      PROA N  
ATOM   3261  CA  GLY A 413     -24.851  79.995  13.123  0.00  0.00      PROA C  
ATOM   3262  C   GLY A 413     -26.256  80.192  13.621  0.00  0.00      PROA C  
ATOM   3263  O   GLY A 413     -27.163  79.434  13.278  0.00  0.00      PROA O  
ATOM   3264  N   GLU A 414     -26.484  81.224  14.456  0.00  0.00      PROA N  
ATOM   3265  CA  GLU A 414     -27.800  81.581  14.953  0.00  0.00      PROA C  
ATOM   3266  C   GLU A 414     -28.814  82.031  13.896  0.00  0.00      PROA C  
ATOM   3267  O   GLU A 414     -28.503  82.714  12.915  0.00  0.00      PROA O  
ATOM   3268  CB  GLU A 414     -27.751  82.557  16.161  0.00  0.00      PROA C  
ATOM   3269  CG  GLU A 414     -27.074  83.924  15.893  0.00  0.00      PROA C  
ATOM   3270  CD  GLU A 414     -26.993  84.828  17.127  0.00  0.00      PROA C  
ATOM   3271  OE1 GLU A 414     -27.538  84.481  18.208  0.00  0.00      PROA O  
ATOM   3272  OE2 GLU A 414     -26.358  85.911  17.018  0.00  0.00      PROA O1-
ATOM   3273  N   LYS A 415     -30.076  81.604  14.097  0.00  0.00      PROA N  
ATOM   3274  CA  LYS A 415     -31.192  81.845  13.203  0.00  0.00      PROA C  
ATOM   3275  C   LYS A 415     -31.986  83.081  13.614  0.00  0.00      PROA C  
ATOM   3276  O   LYS A 415     -32.681  83.706  12.811  0.00  0.00      PROA O  
ATOM   3277  CB  LYS A 415     -32.130  80.612  13.292  0.00  0.00      PROA C  
ATOM   3278  CG  LYS A 415     -31.491  79.295  12.809  0.00  0.00      PROA C  
ATOM   3279  CD  LYS A 415     -31.577  79.149  11.284  0.00  0.00      PROA C  
ATOM   3280  CE  LYS A 415     -31.000  77.841  10.719  0.00  0.00      PROA C  
ATOM   3281  NZ  LYS A 415     -29.536  77.933  10.508  0.00  0.00      PROA N1+
ATOM   3282  N   SER A 416     -31.879  83.468  14.903  0.00  0.00      PROA N  
ATOM   3283  CA  SER A 416     -32.503  84.646  15.494  0.00  0.00      PROA C  
ATOM   3284  C   SER A 416     -32.033  85.952  14.883  0.00  0.00      PROA C  
ATOM   3285  O   SER A 416     -30.889  86.081  14.451  0.00  0.00      PROA O  
ATOM   3286  CB  SER A 416     -32.281  84.742  17.030  0.00  0.00      PROA C  
ATOM   3287  OG  SER A 416     -32.833  83.600  17.695  0.00  0.00      PROA O  
ATOM   3288  N   LEU A 417     -32.911  86.973  14.826  0.00  0.00      PROA N  
ATOM   3289  CA  LEU A 417     -32.538  88.304  14.374  0.00  0.00      PROA C  
ATOM   3290  C   LEU A 417     -31.468  88.964  15.261  0.00  0.00      PROA C  
ATOM   3291  O   LEU A 417     -31.468  88.733  16.479  0.00  0.00      PROA O  
ATOM   3292  CB  LEU A 417     -33.760  89.253  14.261  0.00  0.00      PROA C  
ATOM   3293  CG  LEU A 417     -34.913  88.731  13.376  0.00  0.00      PROA C  
ATOM   3294  CD1 LEU A 417     -36.035  89.778  13.296  0.00  0.00      PROA C  
ATOM   3295  CD2 LEU A 417     -34.437  88.351  11.965  0.00  0.00      PROA C  
ATOM   3296  N   PRO A 418     -30.539  89.762  14.733  0.00  0.00      PROA N  
ATOM   3297  CA  PRO A 418     -29.681  90.650  15.519  0.00  0.00      PROA C  
ATOM   3298  C   PRO A 418     -30.411  91.536  16.529  0.00  0.00      PROA C  
ATOM   3299  O   PRO A 418     -31.572  91.892  16.316  0.00  0.00      PROA O  
ATOM   3300  CB  PRO A 418     -28.925  91.460  14.452  0.00  0.00      PROA C  
ATOM   3301  CG  PRO A 418     -28.915  90.546  13.234  0.00  0.00      PROA C  
ATOM   3302  CD  PRO A 418     -30.300  89.920  13.296  0.00  0.00      PROA C  
ATOM   3303  N   VAL A 419     -29.751  91.905  17.644  0.00  0.00      PROA N  
ATOM   3304  CA  VAL A 419     -30.359  92.731  18.678  0.00  0.00      PROA C  
ATOM   3305  C   VAL A 419     -29.710  94.103  18.684  0.00  0.00      PROA C  
ATOM   3306  O   VAL A 419     -28.519  94.253  18.967  0.00  0.00      PROA O  
ATOM   3307  CB  VAL A 419     -30.268  92.092  20.065  0.00  0.00      PROA C  
ATOM   3308  CG1 VAL A 419     -30.847  93.026  21.152  0.00  0.00      PROA C  
ATOM   3309  CG2 VAL A 419     -31.047  90.761  20.051  0.00  0.00      PROA C  
ATOM   3310  N   CYS A 420     -30.489  95.160  18.372  0.00  0.00      PROA N  
ATOM   3311  CA  CYS A 420     -30.053  96.535  18.557  0.00  0.00      PROA C  
ATOM   3312  C   CYS A 420     -30.196  96.928  20.013  0.00  0.00      PROA C  
ATOM   3313  O   CYS A 420     -31.295  97.036  20.557  0.00  0.00      PROA O  
ATOM   3314  CB  CYS A 420     -30.846  97.535  17.679  0.00  0.00      PROA C  
ATOM   3315  SG  CYS A 420     -30.422  97.350  15.929  0.00  0.00      PROA S  
ATOM   3316  N   LYS A 421     -29.052  97.139  20.681  0.00  0.00      PROA N  
ATOM   3317  CA  LYS A 421     -28.982  97.383  22.101  0.00  0.00      PROA C  
ATOM   3318  C   LYS A 421     -30.287  96.852  22.698  0.00  0.00      PROA C  
ATOM   3319  O   LYS A 421     -31.244  96.658  21.943  0.00  0.00      PROA O  
ATOM   3320  CB  LYS A 421     -28.814  98.913  22.303  0.00  0.00      PROA C  
ATOM   3321  CG  LYS A 421     -28.395  99.390  23.706  0.00  0.00      PROA C  
ATOM   3322  CD  LYS A 421     -29.505  99.269  24.764  0.00  0.00      PROA C  
ATOM   3323  CE  LYS A 421     -29.223 100.067  26.046  0.00  0.00      PROA C  
ATOM   3324  NZ  LYS A 421     -30.372  99.962  26.983  0.00  0.00      PROA N1+
ATOM   3325  N   PRO A 422     -30.405  96.539  23.987  0.00  0.00      PROA N  
ATOM   3326  CA  PRO A 422     -31.648  96.048  24.574  0.00  0.00      PROA C  
ATOM   3327  C   PRO A 422     -32.818  97.013  24.465  0.00  0.00      PROA C  
ATOM   3328  O   PRO A 422     -32.627  98.200  24.183  0.00  0.00      PROA O  
ATOM   3329  CB  PRO A 422     -31.269  95.720  26.021  0.00  0.00      PROA C  
ATOM   3330  CG  PRO A 422     -30.091  96.647  26.331  0.00  0.00      PROA C  
ATOM   3331  CD  PRO A 422     -29.353  96.714  24.995  0.00  0.00      PROA C  
ATOM   3332  N   VAL A 423     -34.057  96.533  24.688  0.00  0.00      PROA N  
ATOM   3333  CA  VAL A 423     -35.230  97.391  24.738  0.00  0.00      PROA C  
ATOM   3334  C   VAL A 423     -34.869  98.796  25.208  0.00  0.00      PROA C  
ATOM   3335  O   VAL A 423     -35.527  99.396  26.062  0.00  0.00      PROA O  
ATOM   3336  CB  VAL A 423     -36.414  96.827  25.524  0.00  0.00      PROA C  
ATOM   3337  CG1 VAL A 423     -36.737  95.416  25.000  0.00  0.00      PROA C  
ATOM   3338  CG2 VAL A 423     -36.144  96.823  27.039  0.00  0.00      PROA C  
ATOM   3339  N   CYS A 424     -33.767  99.344  24.672  0.00  0.00      PROA N  
ATOM   3340  CA  CYS A 424     -33.187 100.563  25.192  0.00  0.00      PROA C  
ATOM   3341  C   CYS A 424     -33.417 101.737  24.263  0.00  0.00      PROA C  
ATOM   3342  O   CYS A 424     -33.588 101.592  23.051  0.00  0.00      PROA O  
ATOM   3343  CB  CYS A 424     -31.680 100.361  25.513  0.00  0.00      PROA C  
ATOM   3344  SG  CYS A 424     -30.609  99.941  24.086  0.00  0.00      PROA S  
ATOM   3345  N   GLY A 425     -33.447 102.960  24.831  0.00  0.00      PROA N  
ATOM   3346  CA  GLY A 425     -33.425 104.203  24.066  0.00  0.00      PROA C  
ATOM   3347  C   GLY A 425     -34.727 104.602  23.420  0.00  0.00      PROA C  
ATOM   3348  O   GLY A 425     -34.756 105.533  22.615  0.00  0.00      PROA O  
ATOM   3349  N   LEU A 426     -35.842 103.922  23.748  0.00  0.00      PROA N  
ATOM   3350  CA  LEU A 426     -37.183 104.328  23.359  0.00  0.00      PROA C  
ATOM   3351  C   LEU A 426     -37.635 105.639  24.002  0.00  0.00      PROA C  
ATOM   3352  O   LEU A 426     -37.467 105.883  25.195  0.00  0.00      PROA O  
ATOM   3353  CB  LEU A 426     -38.242 103.234  23.649  0.00  0.00      PROA C  
ATOM   3354  CG  LEU A 426     -38.351 102.095  22.616  0.00  0.00      PROA C  
ATOM   3355  CD1 LEU A 426     -39.345 101.039  23.125  0.00  0.00      PROA C  
ATOM   3356  CD2 LEU A 426     -38.818 102.600  21.244  0.00  0.00      PROA C  
ATOM   3357  N   SER A 427     -38.253 106.517  23.197  0.00  0.00      PROA N  
ATOM   3358  CA  SER A 427     -38.686 107.829  23.639  0.00  0.00      PROA C  
ATOM   3359  C   SER A 427     -39.894 108.230  22.824  0.00  0.00      PROA C  
ATOM   3360  O   SER A 427     -39.993 107.893  21.643  0.00  0.00      PROA O  
ATOM   3361  CB  SER A 427     -37.572 108.889  23.412  0.00  0.00      PROA C  
ATOM   3362  OG  SER A 427     -37.975 110.226  23.708  0.00  0.00      PROA O  
ATOM   3363  N   THR A 428     -40.841 108.984  23.417  0.00  0.00      PROA N  
ATOM   3364  CA  THR A 428     -41.936 109.586  22.652  0.00  0.00      PROA C  
ATOM   3365  C   THR A 428     -41.634 111.047  22.335  0.00  0.00      PROA C  
ATOM   3366  O   THR A 428     -42.461 111.756  21.756  0.00  0.00      PROA O  
ATOM   3367  CB  THR A 428     -43.308 109.446  23.325  0.00  0.00      PROA C  
ATOM   3368  CG2 THR A 428     -43.444 110.304  24.591  0.00  0.00      PROA C  
ATOM   3369  OG1 THR A 428     -44.375 109.800  22.448  0.00  0.00      PROA O  
ATOM   3370  N   HIS A 429     -40.424 111.535  22.669  0.00  0.00      PROA N  
ATOM   3371  CA  HIS A 429     -40.023 112.911  22.440  0.00  0.00      PROA C  
ATOM   3372  C   HIS A 429     -39.600 113.178  20.999  0.00  0.00      PROA C  
ATOM   3373  O   HIS A 429     -39.272 112.272  20.228  0.00  0.00      PROA O  
ATOM   3374  CB  HIS A 429     -38.850 113.333  23.362  0.00  0.00      PROA C  
ATOM   3375  CG  HIS A 429     -38.662 114.824  23.456  0.00  0.00      PROA C  
ATOM   3376  CD2 HIS A 429     -37.593 115.606  23.146  0.00  0.00      PROA C  
ATOM   3377  ND1 HIS A 429     -39.610 115.678  23.976  0.00  0.00      PROA N  
ATOM   3378  CE1 HIS A 429     -39.096 116.926  23.935  0.00  0.00      PROA C  
ATOM   3379  NE2 HIS A 429     -37.868 116.929  23.454  0.00  0.00      PROA N  
ATOM   3380  N   THR A 430     -39.574 114.470  20.607  0.00  0.00      PROA N  
ATOM   3381  CA  THR A 430     -38.819 114.940  19.442  0.00  0.00      PROA C  
ATOM   3382  C   THR A 430     -37.319 115.010  19.798  0.00  0.00      PROA C  
ATOM   3383  O   THR A 430     -36.833 114.234  20.620  0.00  0.00      PROA O  
ATOM   3384  CB  THR A 430     -39.419 116.231  18.851  0.00  0.00      PROA C  
ATOM   3385  CG2 THR A 430     -39.460 117.371  19.885  0.00  0.00      PROA C  
ATOM   3386  OG1 THR A 430     -38.736 116.700  17.689  0.00  0.00      PROA O  
ATOM   3387  N   SER A 431     -36.510 115.917  19.223  0.00  0.00      PROA N  
ATOM   3388  CA  SER A 431     -35.149 116.184  19.701  0.00  0.00      PROA C  
ATOM   3389  C   SER A 431     -35.235 117.342  20.674  0.00  0.00      PROA C  
ATOM   3390  O   SER A 431     -36.047 118.249  20.473  0.00  0.00      PROA O  
ATOM   3391  CB  SER A 431     -34.151 116.558  18.568  0.00  0.00      PROA C  
ATOM   3392  OG  SER A 431     -32.785 116.544  19.006  0.00  0.00      PROA O  
ATOM   3393  N   GLY A 432     -34.436 117.383  21.768  0.00  0.00      PROA N  
ATOM   3394  CA  GLY A 432     -34.680 118.504  22.664  0.00  0.00      PROA C  
ATOM   3395  C   GLY A 432     -33.845 118.831  23.862  0.00  0.00      PROA C  
ATOM   3396  O   GLY A 432     -34.039 119.937  24.332  0.00  0.00      PROA O  
ATOM   3397  N   GLY A 433     -32.932 118.002  24.416  0.00  0.00      PROA N  
ATOM   3398  CA  GLY A 433     -32.165 118.305  25.649  0.00  0.00      PROA C  
ATOM   3399  C   GLY A 433     -32.958 118.721  26.868  0.00  0.00      PROA C  
ATOM   3400  O   GLY A 433     -34.166 118.568  26.855  0.00  0.00      PROA O  
ATOM   3401  N   ARG A 434     -32.354 119.235  27.979  0.00  0.00      PROA N  
ATOM   3402  CA  ARG A 434     -33.135 119.557  29.187  0.00  0.00      PROA C  
ATOM   3403  C   ARG A 434     -32.895 120.912  29.904  0.00  0.00      PROA C  
ATOM   3404  O   ARG A 434     -33.525 121.901  29.553  0.00  0.00      PROA O  
ATOM   3405  CB  ARG A 434     -33.303 118.359  30.187  0.00  0.00      PROA C  
ATOM   3406  CG  ARG A 434     -34.063 117.104  29.639  0.00  0.00      PROA C  
ATOM   3407  CD  ARG A 434     -35.513 117.312  29.215  0.00  0.00      PROA C  
ATOM   3408  NE  ARG A 434     -35.864 116.401  28.082  0.00  0.00      PROA N  
ATOM   3409  CZ  ARG A 434     -36.652 116.830  27.102  0.00  0.00      PROA C  
ATOM   3410  NH1 ARG A 434     -37.665 117.631  27.314  0.00  0.00      PROA N1+
ATOM   3411  NH2 ARG A 434     -36.356 116.526  25.861  0.00  0.00      PROA N  
ATOM   3412  N   ILE A 435     -32.083 120.985  30.978  0.00  0.00      PROA N  
ATOM   3413  CA  ILE A 435     -32.103 122.040  32.012  0.00  0.00      PROA C  
ATOM   3414  C   ILE A 435     -32.340 123.546  31.751  0.00  0.00      PROA C  
ATOM   3415  O   ILE A 435     -33.437 124.043  32.005  0.00  0.00      PROA O  
ATOM   3416  CB  ILE A 435     -30.974 121.825  32.996  0.00  0.00      PROA C  
ATOM   3417  CG1 ILE A 435     -31.075 122.714  34.257  0.00  0.00      PROA C  
ATOM   3418  CG2 ILE A 435     -29.605 121.914  32.291  0.00  0.00      PROA C  
ATOM   3419  CD  ILE A 435     -29.841 122.586  35.139  0.00  0.00      PROA C  
ATOM   3420  N   ILE A 436     -31.344 124.348  31.295  0.00  0.00      PROA N  
ATOM   3421  CA  ILE A 436     -31.432 125.810  31.414  0.00  0.00      PROA C  
ATOM   3422  C   ILE A 436     -31.533 126.463  30.049  0.00  0.00      PROA C  
ATOM   3423  O   ILE A 436     -30.801 126.141  29.115  0.00  0.00      PROA O  
ATOM   3424  CB  ILE A 436     -30.341 126.437  32.290  0.00  0.00      PROA C  
ATOM   3425  CG1 ILE A 436     -30.696 127.895  32.673  0.00  0.00      PROA C  
ATOM   3426  CG2 ILE A 436     -28.954 126.345  31.626  0.00  0.00      PROA C  
ATOM   3427  CD  ILE A 436     -29.837 128.465  33.808  0.00  0.00      PROA C  
ATOM   3428  N   GLY A 437     -32.529 127.371  29.892  0.00  0.00      PROA N  
ATOM   3429  CA  GLY A 437     -33.019 127.841  28.594  0.00  0.00      PROA C  
ATOM   3430  C   GLY A 437     -34.101 126.931  28.054  0.00  0.00      PROA C  
ATOM   3431  O   GLY A 437     -34.437 126.970  26.871  0.00  0.00      PROA O  
ATOM   3432  N   GLY A 438     -34.646 126.059  28.934  0.00  0.00      PROA N  
ATOM   3433  CA  GLY A 438     -35.572 124.981  28.604  0.00  0.00      PROA C  
ATOM   3434  C   GLY A 438     -37.039 125.325  28.485  0.00  0.00      PROA C  
ATOM   3435  O   GLY A 438     -37.443 126.465  28.255  0.00  0.00      PROA O  
ATOM   3436  N   GLN A 439     -37.877 124.286  28.640  0.00  0.00      PROA N  
ATOM   3437  CA  GLN A 439     -39.322 124.264  28.496  0.00  0.00      PROA C  
ATOM   3438  C   GLN A 439     -39.706 122.966  29.234  0.00  0.00      PROA C  
ATOM   3439  O   GLN A 439     -38.754 122.293  29.615  0.00  0.00      PROA O  
ATOM   3440  CB  GLN A 439     -39.675 124.292  26.975  0.00  0.00      PROA C  
ATOM   3441  CG  GLN A 439     -41.174 124.349  26.599  0.00  0.00      PROA C  
ATOM   3442  CD  GLN A 439     -41.394 124.681  25.119  0.00  0.00      PROA C  
ATOM   3443  NE2 GLN A 439     -40.870 123.824  24.214  0.00  0.00      PROA N  
ATOM   3444  OE1 GLN A 439     -42.028 125.682  24.768  0.00  0.00      PROA O  
ATOM   3445  N   PRO A 440     -40.912 122.506  29.558  0.00  0.00      PROA N  
ATOM   3446  CA  PRO A 440     -41.051 121.229  30.279  0.00  0.00      PROA C  
ATOM   3447  C   PRO A 440     -41.167 119.999  29.365  0.00  0.00      PROA C  
ATOM   3448  O   PRO A 440     -41.787 120.053  28.302  0.00  0.00      PROA O  
ATOM   3449  CB  PRO A 440     -42.331 121.420  31.115  0.00  0.00      PROA C  
ATOM   3450  CG  PRO A 440     -43.143 122.457  30.338  0.00  0.00      PROA C  
ATOM   3451  CD  PRO A 440     -42.058 123.389  29.797  0.00  0.00      PROA C  
ATOM   3452  N   ALA A 441     -40.570 118.864  29.783  0.00  0.00      PROA N  
ATOM   3453  CA  ALA A 441     -40.742 117.531  29.234  0.00  0.00      PROA C  
ATOM   3454  C   ALA A 441     -42.152 116.940  29.386  0.00  0.00      PROA C  
ATOM   3455  O   ALA A 441     -42.906 117.283  30.302  0.00  0.00      PROA O  
ATOM   3456  CB  ALA A 441     -39.738 116.555  29.873  0.00  0.00      PROA C  
ATOM   3457  N   LYS A 442     -42.536 116.024  28.476  0.00  0.00      PROA N  
ATOM   3458  CA  LYS A 442     -43.766 115.254  28.515  0.00  0.00      PROA C  
ATOM   3459  C   LYS A 442     -43.463 113.831  29.038  0.00  0.00      PROA C  
ATOM   3460  O   LYS A 442     -42.298 113.419  29.018  0.00  0.00      PROA O  
ATOM   3461  CB  LYS A 442     -44.424 115.220  27.105  0.00  0.00      PROA C  
ATOM   3462  CG  LYS A 442     -44.688 116.609  26.485  0.00  0.00      PROA C  
ATOM   3463  CD  LYS A 442     -45.614 117.531  27.309  0.00  0.00      PROA C  
ATOM   3464  CE  LYS A 442     -47.042 116.991  27.499  0.00  0.00      PROA C  
ATOM   3465  NZ  LYS A 442     -47.892 117.983  28.206  0.00  0.00      PROA N1+
ATOM   3466  N   PRO A 443     -44.429 113.058  29.573  0.00  0.00      PROA N  
ATOM   3467  CA  PRO A 443     -44.187 111.879  30.415  0.00  0.00      PROA C  
ATOM   3468  C   PRO A 443     -43.132 110.865  30.006  0.00  0.00      PROA C  
ATOM   3469  O   PRO A 443     -42.284 110.507  30.824  0.00  0.00      PROA O  
ATOM   3470  CB  PRO A 443     -45.573 111.250  30.586  0.00  0.00      PROA C  
ATOM   3471  CG  PRO A 443     -46.504 112.462  30.580  0.00  0.00      PROA C  
ATOM   3472  CD  PRO A 443     -45.862 113.379  29.533  0.00  0.00      PROA C  
ATOM   3473  N   GLY A 444     -43.173 110.379  28.749  0.00  0.00      PROA N  
ATOM   3474  CA  GLY A 444     -42.316 109.298  28.269  0.00  0.00      PROA C  
ATOM   3475  C   GLY A 444     -41.125 109.792  27.499  0.00  0.00      PROA C  
ATOM   3476  O   GLY A 444     -40.487 109.027  26.777  0.00  0.00      PROA O  
ATOM   3477  N   ASP A 445     -40.826 111.102  27.568  0.00  0.00      PROA N  
ATOM   3478  CA  ASP A 445     -39.740 111.697  26.817  0.00  0.00      PROA C  
ATOM   3479  C   ASP A 445     -38.352 111.135  27.158  0.00  0.00      PROA C  
ATOM   3480  O   ASP A 445     -37.628 110.695  26.266  0.00  0.00      PROA O  
ATOM   3481  CB  ASP A 445     -39.750 113.244  26.982  0.00  0.00      PROA C  
ATOM   3482  CG  ASP A 445     -40.917 113.920  26.267  0.00  0.00      PROA C  
ATOM   3483  OD1 ASP A 445     -41.706 113.260  25.542  0.00  0.00      PROA O  
ATOM   3484  OD2 ASP A 445     -40.994 115.179  26.364  0.00  0.00      PROA O1-
ATOM   3485  N   PHE A 446     -37.970 111.068  28.452  0.00  0.00      PROA N  
ATOM   3486  CA  PHE A 446     -36.638 110.608  28.848  0.00  0.00      PROA C  
ATOM   3487  C   PHE A 446     -36.728 109.616  30.009  0.00  0.00      PROA C  
ATOM   3488  O   PHE A 446     -36.338 109.922  31.138  0.00  0.00      PROA O  
ATOM   3489  CB  PHE A 446     -35.632 111.783  29.097  0.00  0.00      PROA C  
ATOM   3490  CG  PHE A 446     -35.269 112.353  27.742  0.00  0.00      PROA C  
ATOM   3491  CD1 PHE A 446     -34.202 111.810  27.008  0.00  0.00      PROA C  
ATOM   3492  CD2 PHE A 446     -36.110 113.279  27.107  0.00  0.00      PROA C  
ATOM   3493  CE1 PHE A 446     -34.066 112.069  25.638  0.00  0.00      PROA C  
ATOM   3494  CE2 PHE A 446     -36.007 113.498  25.726  0.00  0.00      PROA C  
ATOM   3495  CZ  PHE A 446     -34.983 112.901  24.991  0.00  0.00      PROA C  
ATOM   3496  N   PRO A 447     -37.279 108.418  29.784  0.00  0.00      PROA N  
ATOM   3497  CA  PRO A 447     -37.725 107.510  30.842  0.00  0.00      PROA C  
ATOM   3498  C   PRO A 447     -36.589 106.767  31.540  0.00  0.00      PROA C  
ATOM   3499  O   PRO A 447     -36.851 105.932  32.406  0.00  0.00      PROA O  
ATOM   3500  CB  PRO A 447     -38.624 106.537  30.064  0.00  0.00      PROA C  
ATOM   3501  CG  PRO A 447     -37.954 106.425  28.701  0.00  0.00      PROA C  
ATOM   3502  CD  PRO A 447     -37.533 107.863  28.447  0.00  0.00      PROA C  
ATOM   3503  N   TRP A 448     -35.322 107.070  31.224  0.00  0.00      PROA N  
ATOM   3504  CA  TRP A 448     -34.168 106.571  31.944  0.00  0.00      PROA C  
ATOM   3505  C   TRP A 448     -33.710 107.551  33.000  0.00  0.00      PROA C  
ATOM   3506  O   TRP A 448     -32.884 107.215  33.844  0.00  0.00      PROA O  
ATOM   3507  CB  TRP A 448     -32.962 106.333  30.996  0.00  0.00      PROA C  
ATOM   3508  CG  TRP A 448     -32.859 107.335  29.893  0.00  0.00      PROA C  
ATOM   3509  CD1 TRP A 448     -32.212 108.542  29.888  0.00  0.00      PROA C  
ATOM   3510  CD2 TRP A 448     -33.462 107.175  28.600  0.00  0.00      PROA C  
ATOM   3511  CE2 TRP A 448     -33.136 108.327  27.853  0.00  0.00      PROA C  
ATOM   3512  CE3 TRP A 448     -34.217 106.162  28.015  0.00  0.00      PROA C  
ATOM   3513  NE1 TRP A 448     -32.382 109.138  28.659  0.00  0.00      PROA N  
ATOM   3514  CZ2 TRP A 448     -33.547 108.477  26.537  0.00  0.00      PROA C  
ATOM   3515  CZ3 TRP A 448     -34.637 106.317  26.699  0.00  0.00      PROA C  
ATOM   3516  CH2 TRP A 448     -34.320 107.459  25.972  0.00  0.00      PROA C  
ATOM   3517  N   GLN A 449     -34.235 108.786  32.986  0.00  0.00      PROA N  
ATOM   3518  CA  GLN A 449     -33.844 109.830  33.900  0.00  0.00      PROA C  
ATOM   3519  C   GLN A 449     -34.306 109.560  35.333  0.00  0.00      PROA C  
ATOM   3520  O   GLN A 449     -35.506 109.482  35.617  0.00  0.00      PROA O  
ATOM   3521  CB  GLN A 449     -34.378 111.184  33.364  0.00  0.00      PROA C  
ATOM   3522  CG  GLN A 449     -34.089 112.435  34.219  0.00  0.00      PROA C  
ATOM   3523  CD  GLN A 449     -32.608 112.605  34.560  0.00  0.00      PROA C  
ATOM   3524  NE2 GLN A 449     -32.356 113.361  35.650  0.00  0.00      PROA N  
ATOM   3525  OE1 GLN A 449     -31.689 112.125  33.894  0.00  0.00      PROA O  
ATOM   3526  N   VAL A 450     -33.354 109.394  36.275  0.00  0.00      PROA N  
ATOM   3527  CA  VAL A 450     -33.661 109.070  37.661  0.00  0.00      PROA C  
ATOM   3528  C   VAL A 450     -33.180 110.193  38.558  0.00  0.00      PROA C  
ATOM   3529  O   VAL A 450     -32.157 110.840  38.318  0.00  0.00      PROA O  
ATOM   3530  CB  VAL A 450     -33.139 107.714  38.167  0.00  0.00      PROA C  
ATOM   3531  CG1 VAL A 450     -33.367 106.638  37.090  0.00  0.00      PROA C  
ATOM   3532  CG2 VAL A 450     -31.658 107.726  38.589  0.00  0.00      PROA C  
ATOM   3533  N   LEU A 451     -33.952 110.463  39.621  0.00  0.00      PROA N  
ATOM   3534  CA  LEU A 451     -33.632 111.426  40.647  0.00  0.00      PROA C  
ATOM   3535  C   LEU A 451     -32.893 110.727  41.776  0.00  0.00      PROA C  
ATOM   3536  O   LEU A 451     -33.343 109.706  42.301  0.00  0.00      PROA O  
ATOM   3537  CB  LEU A 451     -34.930 112.107  41.159  0.00  0.00      PROA C  
ATOM   3538  CG  LEU A 451     -34.837 112.953  42.448  0.00  0.00      PROA C  
ATOM   3539  CD1 LEU A 451     -33.904 114.160  42.280  0.00  0.00      PROA C  
ATOM   3540  CD2 LEU A 451     -36.237 113.432  42.864  0.00  0.00      PROA C  
ATOM   3541  N   LEU A 452     -31.729 111.267  42.173  0.00  0.00      PROA N  
ATOM   3542  CA  LEU A 452     -30.963 110.797  43.302  0.00  0.00      PROA C  
ATOM   3543  C   LEU A 452     -31.133 111.817  44.415  0.00  0.00      PROA C  
ATOM   3544  O   LEU A 452     -30.724 112.976  44.295  0.00  0.00      PROA O  
ATOM   3545  CB  LEU A 452     -29.450 110.652  42.985  0.00  0.00      PROA C  
ATOM   3546  CG  LEU A 452     -29.111 109.835  41.721  0.00  0.00      PROA C  
ATOM   3547  CD1 LEU A 452     -27.597 109.844  41.486  0.00  0.00      PROA C  
ATOM   3548  CD2 LEU A 452     -29.614 108.390  41.791  0.00  0.00      PROA C  
ATOM   3549  N   LEU A 453     -31.768 111.413  45.525  0.00  0.00      PROA N  
ATOM   3550  CA  LEU A 453     -32.102 112.312  46.608  0.00  0.00      PROA C  
ATOM   3551  C   LEU A 453     -31.311 111.972  47.863  0.00  0.00      PROA C  
ATOM   3552  O   LEU A 453     -31.243 110.828  48.317  0.00  0.00      PROA O  
ATOM   3553  CB  LEU A 453     -33.625 112.273  46.892  0.00  0.00      PROA C  
ATOM   3554  CG  LEU A 453     -34.131 113.253  47.974  0.00  0.00      PROA C  
ATOM   3555  CD1 LEU A 453     -33.881 114.721  47.589  0.00  0.00      PROA C  
ATOM   3556  CD2 LEU A 453     -35.626 113.024  48.238  0.00  0.00      PROA C  
ATOM   3557  N   GLY A 454     -30.663 112.989  48.456  0.00  0.00      PROA N  
ATOM   3558  CA  GLY A 454     -29.958 112.865  49.722  0.00  0.00      PROA C  
ATOM   3559  C   GLY A 454     -29.729 114.239  50.280  0.00  0.00      PROA C  
ATOM   3560  O   GLY A 454     -30.611 115.097  50.253  0.00  0.00      PROA O  
ATOM   3561  N   GLU A 455     -28.507 114.507  50.784  0.00  0.00      PROA N  
ATOM   3562  CA  GLU A 455     -28.052 115.854  51.109  0.00  0.00      PROA C  
ATOM   3563  C   GLU A 455     -28.051 116.767  49.880  0.00  0.00      PROA C  
ATOM   3564  O   GLU A 455     -28.486 117.920  49.911  0.00  0.00      PROA O  
ATOM   3565  CB  GLU A 455     -26.637 115.785  51.743  0.00  0.00      PROA C  
ATOM   3566  CG  GLU A 455     -26.008 117.143  52.153  0.00  0.00      PROA C  
ATOM   3567  CD  GLU A 455     -26.808 117.868  53.232  0.00  0.00      PROA C  
ATOM   3568  OE1 GLU A 455     -27.000 117.298  54.339  0.00  0.00      PROA O  
ATOM   3569  OE2 GLU A 455     -27.237 119.031  53.000  0.00  0.00      PROA O1-
ATOM   3570  N   THR A 456     -27.596 116.219  48.736  0.00  0.00      PROA N  
ATOM   3571  CA  THR A 456     -27.609 116.872  47.433  0.00  0.00      PROA C  
ATOM   3572  C   THR A 456     -28.816 116.447  46.608  0.00  0.00      PROA C  
ATOM   3573  O   THR A 456     -29.393 115.376  46.800  0.00  0.00      PROA O  
ATOM   3574  CB  THR A 456     -26.346 116.585  46.608  0.00  0.00      PROA C  
ATOM   3575  CG2 THR A 456     -25.130 117.175  47.338  0.00  0.00      PROA C  
ATOM   3576  OG1 THR A 456     -26.102 115.185  46.463  0.00  0.00      PROA O  
ATOM   3577  N   THR A 457     -29.204 117.279  45.620  0.00  0.00      PROA N  
ATOM   3578  CA  THR A 457     -30.093 116.863  44.532  0.00  0.00      PROA C  
ATOM   3579  C   THR A 457     -29.220 116.501  43.350  0.00  0.00      PROA C  
ATOM   3580  O   THR A 457     -28.380 117.293  42.923  0.00  0.00      PROA O  
ATOM   3581  CB  THR A 457     -31.095 117.938  44.110  0.00  0.00      PROA C  
ATOM   3582  CG2 THR A 457     -31.931 117.506  42.891  0.00  0.00      PROA C  
ATOM   3583  OG1 THR A 457     -32.014 118.184  45.168  0.00  0.00      PROA O  
ATOM   3584  N   ALA A 458     -29.364 115.282  42.807  0.00  0.00      PROA N  
ATOM   3585  CA  ALA A 458     -28.528 114.806  41.727  0.00  0.00      PROA C  
ATOM   3586  C   ALA A 458     -29.328 113.861  40.842  0.00  0.00      PROA C  
ATOM   3587  O   ALA A 458     -30.496 113.566  41.095  0.00  0.00      PROA O  
ATOM   3588  CB  ALA A 458     -27.257 114.119  42.275  0.00  0.00      PROA C  
ATOM   3589  N   ALA A 459     -28.722 113.401  39.740  0.00  0.00      PROA N  
ATOM   3590  CA  ALA A 459     -29.394 112.631  38.728  0.00  0.00      PROA C  
ATOM   3591  C   ALA A 459     -28.576 111.417  38.310  0.00  0.00      PROA C  
ATOM   3592  O   ALA A 459     -27.370 111.325  38.539  0.00  0.00      PROA O  
ATOM   3593  CB  ALA A 459     -29.627 113.527  37.498  0.00  0.00      PROA C  
ATOM   3594  N   GLY A 460     -29.247 110.437  37.678  0.00  0.00      PROA N  
ATOM   3595  CA  GLY A 460     -28.605 109.305  37.037  0.00  0.00      PROA C  
ATOM   3596  C   GLY A 460     -29.395 108.873  35.832  0.00  0.00      PROA C  
ATOM   3597  O   GLY A 460     -30.484 109.386  35.566  0.00  0.00      PROA O  
ATOM   3598  N   ALA A 461     -28.876 107.881  35.091  0.00  0.00      PROA N  
ATOM   3599  CA  ALA A 461     -29.559 107.289  33.963  0.00  0.00      PROA C  
ATOM   3600  C   ALA A 461     -29.653 105.774  34.091  0.00  0.00      PROA C  
ATOM   3601  O   ALA A 461     -28.657 105.070  34.252  0.00  0.00      PROA O  
ATOM   3602  CB  ALA A 461     -28.862 107.661  32.645  0.00  0.00      PROA C  
ATOM   3603  N   LEU A 462     -30.882 105.233  34.028  0.00  0.00      PROA N  
ATOM   3604  CA  LEU A 462     -31.168 103.811  34.020  0.00  0.00      PROA C  
ATOM   3605  C   LEU A 462     -30.549 103.059  32.831  0.00  0.00      PROA C  
ATOM   3606  O   LEU A 462     -30.626 103.488  31.676  0.00  0.00      PROA O  
ATOM   3607  CB  LEU A 462     -32.706 103.616  34.056  0.00  0.00      PROA C  
ATOM   3608  CG  LEU A 462     -33.233 102.170  34.163  0.00  0.00      PROA C  
ATOM   3609  CD1 LEU A 462     -32.832 101.498  35.483  0.00  0.00      PROA C  
ATOM   3610  CD2 LEU A 462     -34.762 102.151  34.025  0.00  0.00      PROA C  
ATOM   3611  N   ILE A 463     -29.921 101.902  33.100  0.00  0.00      PROA N  
ATOM   3612  CA  ILE A 463     -29.320 101.022  32.118  0.00  0.00      PROA C  
ATOM   3613  C   ILE A 463     -29.646  99.585  32.526  0.00  0.00      PROA C  
ATOM   3614  O   ILE A 463     -29.524  99.191  33.687  0.00  0.00      PROA O  
ATOM   3615  CB  ILE A 463     -27.822 101.289  31.880  0.00  0.00      PROA C  
ATOM   3616  CG1 ILE A 463     -27.117 100.219  31.009  0.00  0.00      PROA C  
ATOM   3617  CG2 ILE A 463     -27.070 101.476  33.217  0.00  0.00      PROA C  
ATOM   3618  CD  ILE A 463     -27.646 100.128  29.574  0.00  0.00      PROA C  
ATOM   3619  N   HIS A 464     -30.160  98.756  31.584  0.00  0.00      PROA N  
ATOM   3620  CA  HIS A 464     -30.947  97.560  31.897  0.00  0.00      PROA C  
ATOM   3621  C   HIS A 464     -32.093  97.847  32.888  0.00  0.00      PROA C  
ATOM   3622  O   HIS A 464     -32.646  98.944  32.925  0.00  0.00      PROA O  
ATOM   3623  CB  HIS A 464     -30.069  96.353  32.340  0.00  0.00      PROA C  
ATOM   3624  CG  HIS A 464     -29.017  95.968  31.331  0.00  0.00      PROA C  
ATOM   3625  CD2 HIS A 464     -29.031  94.979  30.394  0.00  0.00      PROA C  
ATOM   3626  ND1 HIS A 464     -27.727  96.457  31.335  0.00  0.00      PROA N  
ATOM   3627  CE1 HIS A 464     -27.033  95.773  30.392  0.00  0.00      PROA C  
ATOM   3628  NE2 HIS A 464     -27.784  94.863  29.793  0.00  0.00      PROA N  
ATOM   3629  N   ASP A 465     -32.504  96.869  33.712  0.00  0.00      PROA N  
ATOM   3630  CA  ASP A 465     -33.442  97.084  34.795  0.00  0.00      PROA C  
ATOM   3631  C   ASP A 465     -32.766  96.977  36.174  0.00  0.00      PROA C  
ATOM   3632  O   ASP A 465     -33.410  97.163  37.209  0.00  0.00      PROA O  
ATOM   3633  CB  ASP A 465     -34.639  96.106  34.631  0.00  0.00      PROA C  
ATOM   3634  CG  ASP A 465     -34.270  94.640  34.458  0.00  0.00      PROA C  
ATOM   3635  OD1 ASP A 465     -33.070  94.259  34.531  0.00  0.00      PROA O  
ATOM   3636  OD2 ASP A 465     -35.207  93.822  34.263  0.00  0.00      PROA O1-
ATOM   3637  N   ASP A 466     -31.439  96.713  36.215  0.00  0.00      PROA N  
ATOM   3638  CA  ASP A 466     -30.670  96.498  37.434  0.00  0.00      PROA C  
ATOM   3639  C   ASP A 466     -29.648  97.602  37.740  0.00  0.00      PROA C  
ATOM   3640  O   ASP A 466     -29.057  97.608  38.821  0.00  0.00      PROA O  
ATOM   3641  CB  ASP A 466     -29.890  95.150  37.289  0.00  0.00      PROA C  
ATOM   3642  CG  ASP A 466     -30.602  94.002  37.984  0.00  0.00      PROA C  
ATOM   3643  OD1 ASP A 466     -30.915  94.125  39.198  0.00  0.00      PROA O  
ATOM   3644  OD2 ASP A 466     -30.764  92.919  37.354  0.00  0.00      PROA O1-
ATOM   3645  N   TRP A 467     -29.396  98.566  36.833  0.00  0.00      PROA N  
ATOM   3646  CA  TRP A 467     -28.230  99.426  36.961  0.00  0.00      PROA C  
ATOM   3647  C   TRP A 467     -28.536 100.882  36.644  0.00  0.00      PROA C  
ATOM   3648  O   TRP A 467     -29.348 101.215  35.782  0.00  0.00      PROA O  
ATOM   3649  CB  TRP A 467     -27.051  98.935  36.066  0.00  0.00      PROA C  
ATOM   3650  CG  TRP A 467     -26.425  97.635  36.471  0.00  0.00      PROA C  
ATOM   3651  CD1 TRP A 467     -26.795  96.380  36.053  0.00  0.00      PROA C  
ATOM   3652  CD2 TRP A 467     -25.268  97.462  37.306  0.00  0.00      PROA C  
ATOM   3653  CE2 TRP A 467     -25.012  96.071  37.371  0.00  0.00      PROA C  
ATOM   3654  CE3 TRP A 467     -24.417  98.347  37.969  0.00  0.00      PROA C  
ATOM   3655  NE1 TRP A 467     -25.956  95.440  36.612  0.00  0.00      PROA N  
ATOM   3656  CZ2 TRP A 467     -23.943  95.555  38.090  0.00  0.00      PROA C  
ATOM   3657  CZ3 TRP A 467     -23.325  97.829  38.669  0.00  0.00      PROA C  
ATOM   3658  CH2 TRP A 467     -23.091  96.458  38.730  0.00  0.00      PROA C  
ATOM   3659  N   VAL A 468     -27.877 101.810  37.358  0.00  0.00      PROA N  
ATOM   3660  CA  VAL A 468     -27.966 103.236  37.095  0.00  0.00      PROA C  
ATOM   3661  C   VAL A 468     -26.566 103.796  36.862  0.00  0.00      PROA C  
ATOM   3662  O   VAL A 468     -25.632 103.585  37.639  0.00  0.00      PROA O  
ATOM   3663  CB  VAL A 468     -28.747 103.997  38.172  0.00  0.00      PROA C  
ATOM   3664  CG1 VAL A 468     -28.561 105.521  38.058  0.00  0.00      PROA C  
ATOM   3665  CG2 VAL A 468     -30.246 103.658  38.045  0.00  0.00      PROA C  
ATOM   3666  N   LEU A 469     -26.382 104.517  35.740  0.00  0.00      PROA N  
ATOM   3667  CA  LEU A 469     -25.169 105.216  35.379  0.00  0.00      PROA C  
ATOM   3668  C   LEU A 469     -25.193 106.614  35.988  0.00  0.00      PROA C  
ATOM   3669  O   LEU A 469     -26.227 107.285  36.007  0.00  0.00      PROA O  
ATOM   3670  CB  LEU A 469     -25.047 105.300  33.835  0.00  0.00      PROA C  
ATOM   3671  CG  LEU A 469     -23.784 106.001  33.294  0.00  0.00      PROA C  
ATOM   3672  CD1 LEU A 469     -22.505 105.262  33.708  0.00  0.00      PROA C  
ATOM   3673  CD2 LEU A 469     -23.846 106.126  31.763  0.00  0.00      PROA C  
ATOM   3674  N   THR A 470     -24.077 107.086  36.572  0.00  0.00      PROA N  
ATOM   3675  CA  THR A 470     -24.061 108.318  37.359  0.00  0.00      PROA C  
ATOM   3676  C   THR A 470     -22.644 108.865  37.376  0.00  0.00      PROA C  
ATOM   3677  O   THR A 470     -21.683 108.154  37.093  0.00  0.00      PROA O  
ATOM   3678  CB  THR A 470     -24.588 108.080  38.781  0.00  0.00      PROA C  
ATOM   3679  CG2 THR A 470     -24.548 109.295  39.717  0.00  0.00      PROA C  
ATOM   3680  OG1 THR A 470     -25.956 107.720  38.703  0.00  0.00      PROA O  
ATOM   3681  N   ALA A 471     -22.449 110.171  37.655  0.00  0.00      PROA N  
ATOM   3682  CA  ALA A 471     -21.149 110.750  37.936  0.00  0.00      PROA C  
ATOM   3683  C   ALA A 471     -20.520 110.211  39.229  0.00  0.00      PROA C  
ATOM   3684  O   ALA A 471     -21.206 109.963  40.218  0.00  0.00      PROA O  
ATOM   3685  CB  ALA A 471     -21.269 112.284  38.014  0.00  0.00      PROA C  
ATOM   3686  N   ALA A 472     -19.189 110.021  39.273  0.00  0.00      PROA N  
ATOM   3687  CA  ALA A 472     -18.493 109.604  40.475  0.00  0.00      PROA C  
ATOM   3688  C   ALA A 472     -18.620 110.585  41.638  0.00  0.00      PROA C  
ATOM   3689  O   ALA A 472     -18.901 110.194  42.771  0.00  0.00      PROA O  
ATOM   3690  CB  ALA A 472     -16.999 109.379  40.174  0.00  0.00      PROA C  
ATOM   3691  N   HIS A 473     -18.466 111.897  41.373  0.00  0.00      PROA N  
ATOM   3692  CA  HIS A 473     -18.508 112.951  42.374  0.00  0.00      PROA C  
ATOM   3693  C   HIS A 473     -19.836 113.030  43.125  0.00  0.00      PROA C  
ATOM   3694  O   HIS A 473     -19.875 113.307  44.325  0.00  0.00      PROA O  
ATOM   3695  CB  HIS A 473     -18.146 114.338  41.774  0.00  0.00      PROA C  
ATOM   3696  CG  HIS A 473     -19.261 115.082  41.079  0.00  0.00      PROA C  
ATOM   3697  CD2 HIS A 473     -20.102 116.032  41.578  0.00  0.00      PROA C  
ATOM   3698  ND1 HIS A 473     -19.469 115.081  39.718  0.00  0.00      PROA N  
ATOM   3699  CE1 HIS A 473     -20.427 116.000  39.456  0.00  0.00      PROA C  
ATOM   3700  NE2 HIS A 473     -20.845 116.605  40.557  0.00  0.00      PROA N  
ATOM   3701  N   ALA A 474     -20.962 112.768  42.428  0.00  0.00      PROA N  
ATOM   3702  CA  ALA A 474     -22.299 112.742  42.985  0.00  0.00      PROA C  
ATOM   3703  C   ALA A 474     -22.501 111.715  44.104  0.00  0.00      PROA C  
ATOM   3704  O   ALA A 474     -23.160 111.993  45.108  0.00  0.00      PROA O  
ATOM   3705  CB  ALA A 474     -23.310 112.485  41.846  0.00  0.00      PROA C  
ATOM   3706  N   VAL A 475     -21.935 110.502  43.957  0.00  0.00      PROA N  
ATOM   3707  CA  VAL A 475     -22.168 109.401  44.879  0.00  0.00      PROA C  
ATOM   3708  C   VAL A 475     -20.969 109.049  45.760  0.00  0.00      PROA C  
ATOM   3709  O   VAL A 475     -21.098 108.272  46.706  0.00  0.00      PROA O  
ATOM   3710  CB  VAL A 475     -22.653 108.163  44.127  0.00  0.00      PROA C  
ATOM   3711  CG1 VAL A 475     -24.029 108.474  43.508  0.00  0.00      PROA C  
ATOM   3712  CG2 VAL A 475     -21.654 107.742  43.032  0.00  0.00      PROA C  
ATOM   3713  N   TYR A 476     -19.774 109.637  45.521  0.00  0.00      PROA N  
ATOM   3714  CA  TYR A 476     -18.553 109.330  46.262  0.00  0.00      PROA C  
ATOM   3715  C   TYR A 476     -18.625 109.595  47.773  0.00  0.00      PROA C  
ATOM   3716  O   TYR A 476     -18.233 108.762  48.593  0.00  0.00      PROA O  
ATOM   3717  CB  TYR A 476     -17.335 110.060  45.611  0.00  0.00      PROA C  
ATOM   3718  CG  TYR A 476     -16.028 109.754  46.303  0.00  0.00      PROA C  
ATOM   3719  CD1 TYR A 476     -15.323 108.585  45.972  0.00  0.00      PROA C  
ATOM   3720  CD2 TYR A 476     -15.502 110.611  47.286  0.00  0.00      PROA C  
ATOM   3721  CE1 TYR A 476     -14.132 108.258  46.634  0.00  0.00      PROA C  
ATOM   3722  CE2 TYR A 476     -14.318 110.280  47.960  0.00  0.00      PROA C  
ATOM   3723  CZ  TYR A 476     -13.636 109.101  47.635  0.00  0.00      PROA C  
ATOM   3724  OH  TYR A 476     -12.452 108.750  48.317  0.00  0.00      PROA O  
ATOM   3725  N   GLY A 477     -19.188 110.754  48.185  0.00  0.00      PROA N  
ATOM   3726  CA  GLY A 477     -19.243 111.176  49.589  0.00  0.00      PROA C  
ATOM   3727  C   GLY A 477     -20.208 110.382  50.433  0.00  0.00      PROA C  
ATOM   3728  O   GLY A 477     -20.156 110.387  51.661  0.00  0.00      PROA O  
ATOM   3729  N   LYS A 478     -21.127 109.667  49.767  0.00  0.00      PROA N  
ATOM   3730  CA  LYS A 478     -22.228 108.962  50.383  0.00  0.00      PROA C  
ATOM   3731  C   LYS A 478     -21.883 107.487  50.584  0.00  0.00      PROA C  
ATOM   3732  O   LYS A 478     -22.674 106.700  51.103  0.00  0.00      PROA O  
ATOM   3733  CB  LYS A 478     -23.472 109.143  49.476  0.00  0.00      PROA C  
ATOM   3734  CG  LYS A 478     -23.815 110.628  49.226  0.00  0.00      PROA C  
ATOM   3735  CD  LYS A 478     -25.026 110.809  48.293  0.00  0.00      PROA C  
ATOM   3736  CE  LYS A 478     -25.466 112.263  48.047  0.00  0.00      PROA C  
ATOM   3737  NZ  LYS A 478     -24.402 113.064  47.388  0.00  0.00      PROA N1+
ATOM   3738  N   THR A 479     -20.647 107.084  50.218  0.00  0.00      PROA N  
ATOM   3739  CA  THR A 479     -20.099 105.743  50.439  0.00  0.00      PROA C  
ATOM   3740  C   THR A 479     -20.005 105.335  51.906  0.00  0.00      PROA C  
ATOM   3741  O   THR A 479     -20.301 104.195  52.270  0.00  0.00      PROA O  
ATOM   3742  CB  THR A 479     -18.740 105.494  49.769  0.00  0.00      PROA C  
ATOM   3743  CG2 THR A 479     -18.918 105.484  48.242  0.00  0.00      PROA C  
ATOM   3744  OG1 THR A 479     -17.777 106.499  50.072  0.00  0.00      PROA O  
ATOM   3745  N   GLU A 480     -19.602 106.264  52.798  0.00  0.00      PROA N  
ATOM   3746  CA  GLU A 480     -19.480 106.005  54.224  0.00  0.00      PROA C  
ATOM   3747  C   GLU A 480     -20.815 106.024  54.972  0.00  0.00      PROA C  
ATOM   3748  O   GLU A 480     -20.937 105.467  56.066  0.00  0.00      PROA O  
ATOM   3749  CB  GLU A 480     -18.498 107.020  54.873  0.00  0.00      PROA C  
ATOM   3750  CG  GLU A 480     -18.981 108.496  54.913  0.00  0.00      PROA C  
ATOM   3751  CD  GLU A 480     -17.975 109.461  55.543  0.00  0.00      PROA C  
ATOM   3752  OE1 GLU A 480     -16.856 109.043  55.947  0.00  0.00      PROA O  
ATOM   3753  OE2 GLU A 480     -18.304 110.674  55.646  0.00  0.00      PROA O1-
ATOM   3754  N   ALA A 481     -21.863 106.656  54.400  0.00  0.00      PROA N  
ATOM   3755  CA  ALA A 481     -23.185 106.738  54.993  0.00  0.00      PROA C  
ATOM   3756  C   ALA A 481     -23.886 105.388  55.184  0.00  0.00      PROA C  
ATOM   3757  O   ALA A 481     -23.825 104.492  54.338  0.00  0.00      PROA O  
ATOM   3758  CB  ALA A 481     -24.083 107.689  54.175  0.00  0.00      PROA C  
ATOM   3759  N   MET A 482     -24.580 105.211  56.331  0.00  0.00      PROA N  
ATOM   3760  CA  MET A 482     -25.387 104.033  56.615  0.00  0.00      PROA C  
ATOM   3761  C   MET A 482     -26.560 103.835  55.656  0.00  0.00      PROA C  
ATOM   3762  O   MET A 482     -26.860 102.724  55.216  0.00  0.00      PROA O  
ATOM   3763  CB  MET A 482     -25.867 104.000  58.095  0.00  0.00      PROA C  
ATOM   3764  CG  MET A 482     -26.692 105.217  58.571  0.00  0.00      PROA C  
ATOM   3765  SD  MET A 482     -27.137 105.172  60.337  0.00  0.00      PROA S  
ATOM   3766  CE  MET A 482     -28.387 103.859  60.226  0.00  0.00      PROA C  
ATOM   3767  N   SER A 483     -27.249 104.936  55.297  0.00  0.00      PROA N  
ATOM   3768  CA  SER A 483     -28.350 104.944  54.347  0.00  0.00      PROA C  
ATOM   3769  C   SER A 483     -27.934 104.709  52.900  0.00  0.00      PROA C  
ATOM   3770  O   SER A 483     -27.072 105.397  52.348  0.00  0.00      PROA O  
ATOM   3771  CB  SER A 483     -29.192 106.253  54.416  0.00  0.00      PROA C  
ATOM   3772  OG  SER A 483     -28.379 107.429  54.297  0.00  0.00      PROA O  
ATOM   3773  N   SER A 484     -28.578 103.737  52.226  0.00  0.00      PROA N  
ATOM   3774  CA  SER A 484     -28.564 103.592  50.774  0.00  0.00      PROA C  
ATOM   3775  C   SER A 484     -29.179 104.795  50.060  0.00  0.00      PROA C  
ATOM   3776  O   SER A 484     -30.081 105.447  50.589  0.00  0.00      PROA O  
ATOM   3777  CB  SER A 484     -29.268 102.283  50.310  0.00  0.00      PROA C  
ATOM   3778  OG  SER A 484     -30.567 102.129  50.900  0.00  0.00      PROA O  
ATOM   3779  N   LEU A 485     -28.695 105.150  48.847  0.00  0.00      PROA N  
ATOM   3780  CA  LEU A 485     -29.219 106.290  48.096  0.00  0.00      PROA C  
ATOM   3781  C   LEU A 485     -30.711 106.175  47.774  0.00  0.00      PROA C  
ATOM   3782  O   LEU A 485     -31.216 105.113  47.413  0.00  0.00      PROA O  
ATOM   3783  CB  LEU A 485     -28.476 106.552  46.756  0.00  0.00      PROA C  
ATOM   3784  CG  LEU A 485     -26.935 106.564  46.832  0.00  0.00      PROA C  
ATOM   3785  CD1 LEU A 485     -26.339 106.633  45.419  0.00  0.00      PROA C  
ATOM   3786  CD2 LEU A 485     -26.427 107.729  47.685  0.00  0.00      PROA C  
ATOM   3787  N   ASP A 486     -31.463 107.282  47.884  0.00  0.00      PROA N  
ATOM   3788  CA  ASP A 486     -32.874 107.283  47.572  0.00  0.00      PROA C  
ATOM   3789  C   ASP A 486     -33.027 107.587  46.080  0.00  0.00      PROA C  
ATOM   3790  O   ASP A 486     -32.827 108.717  45.622  0.00  0.00      PROA O  
ATOM   3791  CB  ASP A 486     -33.591 108.268  48.535  0.00  0.00      PROA C  
ATOM   3792  CG  ASP A 486     -35.108 108.276  48.461  0.00  0.00      PROA C  
ATOM   3793  OD1 ASP A 486     -35.716 107.928  47.419  0.00  0.00      PROA O  
ATOM   3794  OD2 ASP A 486     -35.723 108.760  49.452  0.00  0.00      PROA O1-
ATOM   3795  N   ILE A 487     -33.319 106.539  45.282  0.00  0.00      PROA N  
ATOM   3796  CA  ILE A 487     -33.370 106.624  43.838  0.00  0.00      PROA C  
ATOM   3797  C   ILE A 487     -34.816 106.579  43.398  0.00  0.00      PROA C  
ATOM   3798  O   ILE A 487     -35.565 105.643  43.691  0.00  0.00      PROA O  
ATOM   3799  CB  ILE A 487     -32.537 105.554  43.137  0.00  0.00      PROA C  
ATOM   3800  CG1 ILE A 487     -31.080 105.640  43.657  0.00  0.00      PROA C  
ATOM   3801  CG2 ILE A 487     -32.639 105.747  41.605  0.00  0.00      PROA C  
ATOM   3802  CD  ILE A 487     -30.066 104.786  42.892  0.00  0.00      PROA C  
ATOM   3803  N   ARG A 488     -35.252 107.639  42.703  0.00  0.00      PROA N  
ATOM   3804  CA  ARG A 488     -36.637 107.861  42.372  0.00  0.00      PROA C  
ATOM   3805  C   ARG A 488     -36.803 107.943  40.867  0.00  0.00      PROA C  
ATOM   3806  O   ARG A 488     -36.132 108.716  40.179  0.00  0.00      PROA O  
ATOM   3807  CB  ARG A 488     -37.152 109.152  43.054  0.00  0.00      PROA C  
ATOM   3808  CG  ARG A 488     -36.899 109.150  44.577  0.00  0.00      PROA C  
ATOM   3809  CD  ARG A 488     -37.662 110.242  45.328  0.00  0.00      PROA C  
ATOM   3810  NE  ARG A 488     -37.445 109.982  46.781  0.00  0.00      PROA N  
ATOM   3811  CZ  ARG A 488     -38.190 110.479  47.751  0.00  0.00      PROA C  
ATOM   3812  NH1 ARG A 488     -39.136 111.373  47.557  0.00  0.00      PROA N1+
ATOM   3813  NH2 ARG A 488     -37.951 110.067  48.972  0.00  0.00      PROA N  
ATOM   3814  N   MET A 489     -37.701 107.110  40.313  0.00  0.00      PROA N  
ATOM   3815  CA  MET A 489     -37.864 106.976  38.882  0.00  0.00      PROA C  
ATOM   3816  C   MET A 489     -39.325 107.166  38.493  0.00  0.00      PROA C  
ATOM   3817  O   MET A 489     -40.242 106.958  39.288  0.00  0.00      PROA O  
ATOM   3818  CB  MET A 489     -37.422 105.565  38.408  0.00  0.00      PROA C  
ATOM   3819  CG  MET A 489     -36.081 105.065  38.971  0.00  0.00      PROA C  
ATOM   3820  SD  MET A 489     -35.485 103.575  38.115  0.00  0.00      PROA S  
ATOM   3821  CE  MET A 489     -33.997 103.389  39.130  0.00  0.00      PROA C  
ATOM   3822  N   GLY A 490     -39.577 107.555  37.225  0.00  0.00      PROA N  
ATOM   3823  CA  GLY A 490     -40.906 107.496  36.611  0.00  0.00      PROA C  
ATOM   3824  C   GLY A 490     -41.724 108.750  36.719  0.00  0.00      PROA C  
ATOM   3825  O   GLY A 490     -42.905 108.766  36.374  0.00  0.00      PROA O  
ATOM   3826  N   ILE A 491     -41.105 109.838  37.193  0.00  0.00      PROA N  
ATOM   3827  CA  ILE A 491     -41.775 111.078  37.542  0.00  0.00      PROA C  
ATOM   3828  C   ILE A 491     -41.254 112.260  36.739  0.00  0.00      PROA C  
ATOM   3829  O   ILE A 491     -40.053 112.521  36.666  0.00  0.00      PROA O  
ATOM   3830  CB  ILE A 491     -41.652 111.378  39.040  0.00  0.00      PROA C  
ATOM   3831  CG1 ILE A 491     -40.253 111.006  39.604  0.00  0.00      PROA C  
ATOM   3832  CG2 ILE A 491     -42.774 110.592  39.750  0.00  0.00      PROA C  
ATOM   3833  CD  ILE A 491     -39.894 111.731  40.906  0.00  0.00      PROA C  
ATOM   3834  N   LEU A 492     -42.164 113.038  36.104  0.00  0.00      PROA N  
ATOM   3835  CA  LEU A 492     -41.844 114.372  35.614  0.00  0.00      PROA C  
ATOM   3836  C   LEU A 492     -41.510 115.361  36.713  0.00  0.00      PROA C  
ATOM   3837  O   LEU A 492     -40.571 116.146  36.600  0.00  0.00      PROA O  
ATOM   3838  CB  LEU A 492     -43.001 114.991  34.791  0.00  0.00      PROA C  
ATOM   3839  CG  LEU A 492     -43.231 114.363  33.406  0.00  0.00      PROA C  
ATOM   3840  CD1 LEU A 492     -44.424 115.063  32.740  0.00  0.00      PROA C  
ATOM   3841  CD2 LEU A 492     -41.984 114.476  32.516  0.00  0.00      PROA C  
ATOM   3842  N   LYS A 493     -42.296 115.352  37.804  0.00  0.00      PROA N  
ATOM   3843  CA  LYS A 493     -42.156 116.305  38.883  0.00  0.00      PROA C  
ATOM   3844  C   LYS A 493     -41.186 115.857  39.957  0.00  0.00      PROA C  
ATOM   3845  O   LYS A 493     -41.306 114.771  40.518  0.00  0.00      PROA O  
ATOM   3846  CB  LYS A 493     -43.524 116.689  39.496  0.00  0.00      PROA C  
ATOM   3847  CG  LYS A 493     -44.340 117.607  38.573  0.00  0.00      PROA C  
ATOM   3848  CD  LYS A 493     -45.761 117.863  39.107  0.00  0.00      PROA C  
ATOM   3849  CE  LYS A 493     -46.560 118.943  38.354  0.00  0.00      PROA C  
ATOM   3850  NZ  LYS A 493     -46.682 118.619  36.910  0.00  0.00      PROA N1+
ATOM   3851  N   ARG A 494     -40.199 116.713  40.281  0.00  0.00      PROA N  
ATOM   3852  CA  ARG A 494     -39.169 116.461  41.274  0.00  0.00      PROA C  
ATOM   3853  C   ARG A 494     -39.705 116.206  42.685  0.00  0.00      PROA C  
ATOM   3854  O   ARG A 494     -39.268 115.303  43.400  0.00  0.00      PROA O  
ATOM   3855  CB  ARG A 494     -38.173 117.647  41.253  0.00  0.00      PROA C  
ATOM   3856  CG  ARG A 494     -37.106 117.672  42.371  0.00  0.00      PROA C  
ATOM   3857  CD  ARG A 494     -36.025 118.750  42.180  0.00  0.00      PROA C  
ATOM   3858  NE  ARG A 494     -36.708 120.079  42.060  0.00  0.00      PROA N  
ATOM   3859  CZ  ARG A 494     -37.151 120.807  43.075  0.00  0.00      PROA C  
ATOM   3860  NH1 ARG A 494     -36.957 120.482  44.331  0.00  0.00      PROA N1+
ATOM   3861  NH2 ARG A 494     -37.811 121.918  42.816  0.00  0.00      PROA N  
ATOM   3862  N   LEU A 495     -40.708 117.010  43.098  0.00  0.00      PROA N  
ATOM   3863  CA  LEU A 495     -41.424 116.893  44.357  0.00  0.00      PROA C  
ATOM   3864  C   LEU A 495     -42.191 115.581  44.549  0.00  0.00      PROA C  
ATOM   3865  O   LEU A 495     -42.228 115.029  45.651  0.00  0.00      PROA O  
ATOM   3866  CB  LEU A 495     -42.366 118.120  44.501  0.00  0.00      PROA C  
ATOM   3867  CG  LEU A 495     -43.198 118.210  45.804  0.00  0.00      PROA C  
ATOM   3868  CD1 LEU A 495     -43.314 119.673  46.265  0.00  0.00      PROA C  
ATOM   3869  CD2 LEU A 495     -44.609 117.617  45.653  0.00  0.00      PROA C  
ATOM   3870  N   SER A 496     -42.842 115.090  43.467  0.00  0.00      PROA N  
ATOM   3871  CA  SER A 496     -43.771 113.956  43.398  0.00  0.00      PROA C  
ATOM   3872  C   SER A 496     -43.588 112.782  44.363  0.00  0.00      PROA C  
ATOM   3873  O   SER A 496     -42.494 112.245  44.545  0.00  0.00      PROA O  
ATOM   3874  CB  SER A 496     -43.902 113.395  41.950  0.00  0.00      PROA C  
ATOM   3875  OG  SER A 496     -44.886 112.359  41.832  0.00  0.00      PROA O  
ATOM   3876  N   LEU A 497     -44.706 112.325  44.970  0.00  0.00      PROA N  
ATOM   3877  CA  LEU A 497     -44.739 111.175  45.857  0.00  0.00      PROA C  
ATOM   3878  C   LEU A 497     -45.198 109.905  45.140  0.00  0.00      PROA C  
ATOM   3879  O   LEU A 497     -45.241 108.821  45.724  0.00  0.00      PROA O  
ATOM   3880  CB  LEU A 497     -45.614 111.468  47.112  0.00  0.00      PROA C  
ATOM   3881  CG  LEU A 497     -47.070 111.960  46.896  0.00  0.00      PROA C  
ATOM   3882  CD1 LEU A 497     -48.051 110.836  46.523  0.00  0.00      PROA C  
ATOM   3883  CD2 LEU A 497     -47.575 112.656  48.172  0.00  0.00      PROA C  
ATOM   3884  N   ILE A 498     -45.521 110.000  43.831  0.00  0.00      PROA N  
ATOM   3885  CA  ILE A 498     -46.047 108.896  43.030  0.00  0.00      PROA C  
ATOM   3886  C   ILE A 498     -44.928 107.975  42.518  0.00  0.00      PROA C  
ATOM   3887  O   ILE A 498     -45.154 106.813  42.170  0.00  0.00      PROA O  
ATOM   3888  CB  ILE A 498     -46.947 109.434  41.898  0.00  0.00      PROA C  
ATOM   3889  CG1 ILE A 498     -48.214 110.136  42.463  0.00  0.00      PROA C  
ATOM   3890  CG2 ILE A 498     -47.394 108.312  40.929  0.00  0.00      PROA C  
ATOM   3891  CD  ILE A 498     -48.077 111.643  42.724  0.00  0.00      PROA C  
ATOM   3892  N   TYR A 499     -43.678 108.483  42.499  0.00  0.00      PROA N  
ATOM   3893  CA  TYR A 499     -42.436 107.841  42.072  0.00  0.00      PROA C  
ATOM   3894  C   TYR A 499     -42.246 106.332  42.338  0.00  0.00      PROA C  
ATOM   3895  O   TYR A 499     -42.702 105.756  43.328  0.00  0.00      PROA O  
ATOM   3896  CB  TYR A 499     -41.205 108.640  42.596  0.00  0.00      PROA C  
ATOM   3897  CG  TYR A 499     -40.909 108.371  44.053  0.00  0.00      PROA C  
ATOM   3898  CD1 TYR A 499     -41.611 109.014  45.085  0.00  0.00      PROA C  
ATOM   3899  CD2 TYR A 499     -39.915 107.442  44.391  0.00  0.00      PROA C  
ATOM   3900  CE1 TYR A 499     -41.352 108.705  46.429  0.00  0.00      PROA C  
ATOM   3901  CE2 TYR A 499     -39.649 107.136  45.728  0.00  0.00      PROA C  
ATOM   3902  CZ  TYR A 499     -40.370 107.758  46.749  0.00  0.00      PROA C  
ATOM   3903  OH  TYR A 499     -40.101 107.428  48.093  0.00  0.00      PROA O  
ATOM   3904  N   THR A 500     -41.487 105.664  41.446  0.00  0.00      PROA N  
ATOM   3905  CA  THR A 500     -41.020 104.296  41.660  0.00  0.00      PROA C  
ATOM   3906  C   THR A 500     -39.732 104.322  42.463  0.00  0.00      PROA C  
ATOM   3907  O   THR A 500     -38.740 104.926  42.054  0.00  0.00      PROA O  
ATOM   3908  CB  THR A 500     -40.801 103.522  40.360  0.00  0.00      PROA C  
ATOM   3909  CG2 THR A 500     -40.201 102.126  40.607  0.00  0.00      PROA C  
ATOM   3910  OG1 THR A 500     -42.048 103.314  39.702  0.00  0.00      PROA O  
ATOM   3911  N   GLN A 501     -39.728 103.689  43.655  0.00  0.00      PROA N  
ATOM   3912  CA  GLN A 501     -38.586 103.667  44.554  0.00  0.00      PROA C  
ATOM   3913  C   GLN A 501     -37.576 102.592  44.172  0.00  0.00      PROA C  
ATOM   3914  O   GLN A 501     -37.925 101.439  43.914  0.00  0.00      PROA O  
ATOM   3915  CB  GLN A 501     -39.050 103.398  46.014  0.00  0.00      PROA C  
ATOM   3916  CG  GLN A 501     -37.947 103.390  47.110  0.00  0.00      PROA C  
ATOM   3917  CD  GLN A 501     -37.453 104.798  47.456  0.00  0.00      PROA C  
ATOM   3918  NE2 GLN A 501     -36.275 105.208  46.944  0.00  0.00      PROA N  
ATOM   3919  OE1 GLN A 501     -38.143 105.534  48.172  0.00  0.00      PROA O  
ATOM   3920  N   ALA A 502     -36.284 102.948  44.169  0.00  0.00      PROA N  
ATOM   3921  CA  ALA A 502     -35.197 102.006  44.090  0.00  0.00      PROA C  
ATOM   3922  C   ALA A 502     -34.132 102.375  45.117  0.00  0.00      PROA C  
ATOM   3923  O   ALA A 502     -34.110 103.486  45.656  0.00  0.00      PROA O  
ATOM   3924  CB  ALA A 502     -34.603 101.968  42.669  0.00  0.00      PROA C  
ATOM   3925  N   TRP A 503     -33.245 101.411  45.427  0.00  0.00      PROA N  
ATOM   3926  CA  TRP A 503     -32.209 101.548  46.432  0.00  0.00      PROA C  
ATOM   3927  C   TRP A 503     -30.943 100.875  45.902  0.00  0.00      PROA C  
ATOM   3928  O   TRP A 503     -31.051  99.770  45.362  0.00  0.00      PROA O  
ATOM   3929  CB  TRP A 503     -32.595 100.829  47.759  0.00  0.00      PROA C  
ATOM   3930  CG  TRP A 503     -33.893 101.254  48.376  0.00  0.00      PROA C  
ATOM   3931  CD1 TRP A 503     -35.055 100.523  48.420  0.00  0.00      PROA C  
ATOM   3932  CD2 TRP A 503     -34.155 102.480  49.083  0.00  0.00      PROA C  
ATOM   3933  CE2 TRP A 503     -35.494 102.413  49.540  0.00  0.00      PROA C  
ATOM   3934  CE3 TRP A 503     -33.386 103.604  49.383  0.00  0.00      PROA C  
ATOM   3935  NE1 TRP A 503     -36.012 101.221  49.124  0.00  0.00      PROA N  
ATOM   3936  CZ2 TRP A 503     -36.064 103.434  50.285  0.00  0.00      PROA C  
ATOM   3937  CZ3 TRP A 503     -33.964 104.639  50.122  0.00  0.00      PROA C  
ATOM   3938  CH2 TRP A 503     -35.280 104.556  50.567  0.00  0.00      PROA C  
ATOM   3939  N   PRO A 504     -29.744 101.436  45.993  0.00  0.00      PROA N  
ATOM   3940  CA  PRO A 504     -28.492 100.720  45.793  0.00  0.00      PROA C  
ATOM   3941  C   PRO A 504     -28.283  99.486  46.648  0.00  0.00      PROA C  
ATOM   3942  O   PRO A 504     -28.444  99.535  47.869  0.00  0.00      PROA O  
ATOM   3943  CB  PRO A 504     -27.397 101.754  46.080  0.00  0.00      PROA C  
ATOM   3944  CG  PRO A 504     -28.068 103.075  45.729  0.00  0.00      PROA C  
ATOM   3945  CD  PRO A 504     -29.516 102.863  46.163  0.00  0.00      PROA C  
ATOM   3946  N   GLU A 505     -27.846  98.392  46.015  0.00  0.00      PROA N  
ATOM   3947  CA  GLU A 505     -27.202  97.270  46.656  0.00  0.00      PROA C  
ATOM   3948  C   GLU A 505     -25.689  97.467  46.716  0.00  0.00      PROA C  
ATOM   3949  O   GLU A 505     -25.032  97.105  47.695  0.00  0.00      PROA O  
ATOM   3950  CB  GLU A 505     -27.606  95.971  45.907  0.00  0.00      PROA C  
ATOM   3951  CG  GLU A 505     -26.674  94.746  46.063  0.00  0.00      PROA C  
ATOM   3952  CD  GLU A 505     -27.294  93.489  45.454  0.00  0.00      PROA C  
ATOM   3953  OE1 GLU A 505     -27.556  93.468  44.220  0.00  0.00      PROA O  
ATOM   3954  OE2 GLU A 505     -27.522  92.501  46.204  0.00  0.00      PROA O1-
ATOM   3955  N   ALA A 506     -25.110  98.122  45.688  0.00  0.00      PROA N  
ATOM   3956  CA  ALA A 506     -23.700  98.445  45.647  0.00  0.00      PROA C  
ATOM   3957  C   ALA A 506     -23.456  99.635  44.724  0.00  0.00      PROA C  
ATOM   3958  O   ALA A 506     -24.213  99.886  43.786  0.00  0.00      PROA O  
ATOM   3959  CB  ALA A 506     -22.874  97.232  45.162  0.00  0.00      PROA C  
ATOM   3960  N   VAL A 507     -22.382 100.408  44.978  0.00  0.00      PROA N  
ATOM   3961  CA  VAL A 507     -21.986 101.532  44.140  0.00  0.00      PROA C  
ATOM   3962  C   VAL A 507     -20.525 101.353  43.760  0.00  0.00      PROA C  
ATOM   3963  O   VAL A 507     -19.654 101.160  44.613  0.00  0.00      PROA O  
ATOM   3964  CB  VAL A 507     -22.202 102.894  44.804  0.00  0.00      PROA C  
ATOM   3965  CG1 VAL A 507     -21.755 104.034  43.864  0.00  0.00      PROA C  
ATOM   3966  CG2 VAL A 507     -23.695 103.065  45.149  0.00  0.00      PROA C  
ATOM   3967  N   PHE A 508     -20.224 101.393  42.452  0.00  0.00      PROA N  
ATOM   3968  CA  PHE A 508     -18.896 101.197  41.911  0.00  0.00      PROA C  
ATOM   3969  C   PHE A 508     -18.370 102.495  41.329  0.00  0.00      PROA C  
ATOM   3970  O   PHE A 508     -18.831 102.980  40.296  0.00  0.00      PROA O  
ATOM   3971  CB  PHE A 508     -18.877 100.090  40.823  0.00  0.00      PROA C  
ATOM   3972  CG  PHE A 508     -19.222  98.776  41.469  0.00  0.00      PROA C  
ATOM   3973  CD1 PHE A 508     -18.224  98.035  42.125  0.00  0.00      PROA C  
ATOM   3974  CD2 PHE A 508     -20.536  98.277  41.445  0.00  0.00      PROA C  
ATOM   3975  CE1 PHE A 508     -18.538  96.835  42.774  0.00  0.00      PROA C  
ATOM   3976  CE2 PHE A 508     -20.855  97.076  42.090  0.00  0.00      PROA C  
ATOM   3977  CZ  PHE A 508     -19.854  96.361  42.762  0.00  0.00      PROA C  
ATOM   3978  N   ILE A 509     -17.364 103.085  41.999  0.00  0.00      PROA N  
ATOM   3979  CA  ILE A 509     -16.672 104.282  41.558  0.00  0.00      PROA C  
ATOM   3980  C   ILE A 509     -15.526 103.847  40.653  0.00  0.00      PROA C  
ATOM   3981  O   ILE A 509     -14.819 102.884  40.963  0.00  0.00      PROA O  
ATOM   3982  CB  ILE A 509     -16.104 105.079  42.741  0.00  0.00      PROA C  
ATOM   3983  CG1 ILE A 509     -17.143 105.313  43.870  0.00  0.00      PROA C  
ATOM   3984  CG2 ILE A 509     -15.520 106.416  42.238  0.00  0.00      PROA C  
ATOM   3985  CD  ILE A 509     -18.397 106.079  43.442  0.00  0.00      PROA C  
ATOM   3986  N   HIS A 510     -15.297 104.512  39.497  0.00  0.00      PROA N  
ATOM   3987  CA  HIS A 510     -14.142 104.204  38.661  0.00  0.00      PROA C  
ATOM   3988  C   HIS A 510     -12.805 104.413  39.383  0.00  0.00      PROA C  
ATOM   3989  O   HIS A 510     -12.598 105.405  40.080  0.00  0.00      PROA O  
ATOM   3990  CB  HIS A 510     -14.177 104.973  37.313  0.00  0.00      PROA C  
ATOM   3991  CG  HIS A 510     -13.079 104.603  36.344  0.00  0.00      PROA C  
ATOM   3992  CD2 HIS A 510     -13.121 103.804  35.242  0.00  0.00      PROA C  
ATOM   3993  ND1 HIS A 510     -11.823 105.174  36.335  0.00  0.00      PROA N  
ATOM   3994  CE1 HIS A 510     -11.159 104.676  35.261  0.00  0.00      PROA C  
ATOM   3995  NE2 HIS A 510     -11.906 103.833  34.571  0.00  0.00      PROA N  
ATOM   3996  N   GLU A 511     -11.858 103.459  39.240  0.00  0.00      PROA N  
ATOM   3997  CA  GLU A 511     -10.618 103.401  40.011  0.00  0.00      PROA C  
ATOM   3998  C   GLU A 511      -9.729 104.633  39.875  0.00  0.00      PROA C  
ATOM   3999  O   GLU A 511      -9.192 105.165  40.850  0.00  0.00      PROA O  
ATOM   4000  CB  GLU A 511      -9.851 102.099  39.654  0.00  0.00      PROA C  
ATOM   4001  CG  GLU A 511      -8.463 101.904  40.328  0.00  0.00      PROA C  
ATOM   4002  CD  GLU A 511      -7.279 102.406  39.502  0.00  0.00      PROA C  
ATOM   4003  OE1 GLU A 511      -7.106 101.951  38.340  0.00  0.00      PROA O  
ATOM   4004  OE2 GLU A 511      -6.483 103.235  40.018  0.00  0.00      PROA O1-
ATOM   4005  N   GLY A 512      -9.618 105.154  38.634  0.00  0.00      PROA N  
ATOM   4006  CA  GLY A 512      -8.889 106.375  38.303  0.00  0.00      PROA C  
ATOM   4007  C   GLY A 512      -9.494 107.669  38.808  0.00  0.00      PROA C  
ATOM   4008  O   GLY A 512      -8.850 108.716  38.744  0.00  0.00      PROA O  
ATOM   4009  N   TYR A 513     -10.750 107.667  39.309  0.00  0.00      PROA N  
ATOM   4010  CA  TYR A 513     -11.344 108.847  39.919  0.00  0.00      PROA C  
ATOM   4011  C   TYR A 513     -10.587 109.282  41.180  0.00  0.00      PROA C  
ATOM   4012  O   TYR A 513     -10.367 108.498  42.107  0.00  0.00      PROA O  
ATOM   4013  CB  TYR A 513     -12.861 108.654  40.221  0.00  0.00      PROA C  
ATOM   4014  CG  TYR A 513     -13.487 109.881  40.846  0.00  0.00      PROA C  
ATOM   4015  CD1 TYR A 513     -13.657 111.050  40.084  0.00  0.00      PROA C  
ATOM   4016  CD2 TYR A 513     -13.878 109.887  42.197  0.00  0.00      PROA C  
ATOM   4017  CE1 TYR A 513     -14.175 112.215  40.669  0.00  0.00      PROA C  
ATOM   4018  CE2 TYR A 513     -14.402 111.047  42.782  0.00  0.00      PROA C  
ATOM   4019  CZ  TYR A 513     -14.538 112.214  42.022  0.00  0.00      PROA C  
ATOM   4020  OH  TYR A 513     -15.011 113.393  42.636  0.00  0.00      PROA O  
ATOM   4021  N   THR A 514     -10.176 110.563  41.239  0.00  0.00      PROA N  
ATOM   4022  CA  THR A 514      -9.497 111.117  42.404  0.00  0.00      PROA C  
ATOM   4023  C   THR A 514     -10.338 112.264  42.909  0.00  0.00      PROA C  
ATOM   4024  O   THR A 514     -10.467 113.298  42.259  0.00  0.00      PROA O  
ATOM   4025  CB  THR A 514      -8.080 111.613  42.114  0.00  0.00      PROA C  
ATOM   4026  CG2 THR A 514      -7.375 112.057  43.409  0.00  0.00      PROA C  
ATOM   4027  OG1 THR A 514      -7.293 110.565  41.556  0.00  0.00      PROA O  
ATOM   4028  N   HIS A 515     -10.958 112.107  44.098  0.00  0.00      PROA N  
ATOM   4029  CA  HIS A 515     -11.853 113.101  44.680  0.00  0.00      PROA C  
ATOM   4030  C   HIS A 515     -11.187 114.446  44.954  0.00  0.00      PROA C  
ATOM   4031  O   HIS A 515     -11.763 115.511  44.726  0.00  0.00      PROA O  
ATOM   4032  CB  HIS A 515     -12.508 112.570  45.985  0.00  0.00      PROA C  
ATOM   4033  CG  HIS A 515     -11.586 112.477  47.180  0.00  0.00      PROA C  
ATOM   4034  CD2 HIS A 515     -11.494 113.298  48.265  0.00  0.00      PROA C  
ATOM   4035  ND1 HIS A 515     -10.736 111.420  47.439  0.00  0.00      PROA N  
ATOM   4036  CE1 HIS A 515     -10.156 111.656  48.643  0.00  0.00      PROA C  
ATOM   4037  NE2 HIS A 515     -10.586 112.785  49.183  0.00  0.00      PROA N  
ATOM   4038  N   GLY A 516      -9.931 114.418  45.449  0.00  0.00      PROA N  
ATOM   4039  CA  GLY A 516      -9.169 115.611  45.807  0.00  0.00      PROA C  
ATOM   4040  C   GLY A 516      -8.614 116.403  44.647  0.00  0.00      PROA C  
ATOM   4041  O   GLY A 516      -8.390 117.608  44.768  0.00  0.00      PROA O  
ATOM   4042  N   ALA A 517      -8.351 115.755  43.497  0.00  0.00      PROA N  
ATOM   4043  CA  ALA A 517      -7.693 116.385  42.367  0.00  0.00      PROA C  
ATOM   4044  C   ALA A 517      -8.412 116.126  41.041  0.00  0.00      PROA C  
ATOM   4045  O   ALA A 517      -8.447 115.005  40.530  0.00  0.00      PROA O  
ATOM   4046  CB  ALA A 517      -6.234 115.889  42.275  0.00  0.00      PROA C  
ATOM   4047  N   GLY A 518      -8.953 117.203  40.423  0.00  0.00      PROA N  
ATOM   4048  CA  GLY A 518      -9.655 117.183  39.135  0.00  0.00      PROA C  
ATOM   4049  C   GLY A 518     -10.930 116.363  39.034  0.00  0.00      PROA C  
ATOM   4050  O   GLY A 518     -11.410 115.755  39.989  0.00  0.00      PROA O  
ATOM   4051  N   PHE A 519     -11.527 116.360  37.825  0.00  0.00      PROA N  
ATOM   4052  CA  PHE A 519     -12.739 115.612  37.514  0.00  0.00      PROA C  
ATOM   4053  C   PHE A 519     -12.497 114.527  36.471  0.00  0.00      PROA C  
ATOM   4054  O   PHE A 519     -13.431 113.997  35.868  0.00  0.00      PROA O  
ATOM   4055  CB  PHE A 519     -13.891 116.542  37.038  0.00  0.00      PROA C  
ATOM   4056  CG  PHE A 519     -14.483 117.315  38.186  0.00  0.00      PROA C  
ATOM   4057  CD1 PHE A 519     -15.177 116.638  39.205  0.00  0.00      PROA C  
ATOM   4058  CD2 PHE A 519     -14.456 118.719  38.202  0.00  0.00      PROA C  
ATOM   4059  CE1 PHE A 519     -15.807 117.348  40.235  0.00  0.00      PROA C  
ATOM   4060  CE2 PHE A 519     -15.092 119.435  39.225  0.00  0.00      PROA C  
ATOM   4061  CZ  PHE A 519     -15.762 118.748  40.246  0.00  0.00      PROA C  
ATOM   4062  N   ASP A 520     -11.228 114.139  36.221  0.00  0.00      PROA N  
ATOM   4063  CA  ASP A 520     -10.923 113.017  35.348  0.00  0.00      PROA C  
ATOM   4064  C   ASP A 520     -11.525 111.701  35.881  0.00  0.00      PROA C  
ATOM   4065  O   ASP A 520     -11.460 111.398  37.075  0.00  0.00      PROA O  
ATOM   4066  CB  ASP A 520      -9.390 112.924  35.096  0.00  0.00      PROA C  
ATOM   4067  CG  ASP A 520      -8.993 111.943  33.996  0.00  0.00      PROA C  
ATOM   4068  OD1 ASP A 520      -9.846 111.553  33.157  0.00  0.00      PROA O  
ATOM   4069  OD2 ASP A 520      -7.774 111.625  33.914  0.00  0.00      PROA O1-
ATOM   4070  N   ASN A 521     -12.158 110.913  34.989  0.00  0.00      PROA N  
ATOM   4071  CA  ASN A 521     -12.878 109.695  35.315  0.00  0.00      PROA C  
ATOM   4072  C   ASN A 521     -14.091 109.885  36.226  0.00  0.00      PROA C  
ATOM   4073  O   ASN A 521     -14.376 109.052  37.086  0.00  0.00      PROA O  
ATOM   4074  CB  ASN A 521     -11.970 108.563  35.871  0.00  0.00      PROA C  
ATOM   4075  CG  ASN A 521     -10.709 108.371  35.033  0.00  0.00      PROA C  
ATOM   4076  ND2 ASN A 521      -9.555 108.874  35.528  0.00  0.00      PROA N  
ATOM   4077  OD1 ASN A 521     -10.729 107.723  33.983  0.00  0.00      PROA O  
ATOM   4078  N   ASP A 522     -14.871 110.970  36.037  0.00  0.00      PROA N  
ATOM   4079  CA  ASP A 522     -16.073 111.227  36.808  0.00  0.00      PROA C  
ATOM   4080  C   ASP A 522     -17.256 110.348  36.350  0.00  0.00      PROA C  
ATOM   4081  O   ASP A 522     -18.213 110.790  35.710  0.00  0.00      PROA O  
ATOM   4082  CB  ASP A 522     -16.376 112.751  36.802  0.00  0.00      PROA C  
ATOM   4083  CG  ASP A 522     -17.518 113.141  37.725  0.00  0.00      PROA C  
ATOM   4084  OD1 ASP A 522     -17.687 112.492  38.787  0.00  0.00      PROA O  
ATOM   4085  OD2 ASP A 522     -18.179 114.179  37.457  0.00  0.00      PROA O1-
ATOM   4086  N   ILE A 523     -17.184 109.043  36.663  0.00  0.00      PROA N  
ATOM   4087  CA  ILE A 523     -18.148 108.036  36.270  0.00  0.00      PROA C  
ATOM   4088  C   ILE A 523     -18.259 106.961  37.348  0.00  0.00      PROA C  
ATOM   4089  O   ILE A 523     -17.275 106.517  37.948  0.00  0.00      PROA O  
ATOM   4090  CB  ILE A 523     -17.840 107.426  34.894  0.00  0.00      PROA C  
ATOM   4091  CG1 ILE A 523     -18.873 106.349  34.480  0.00  0.00      PROA C  
ATOM   4092  CG2 ILE A 523     -16.395 106.879  34.839  0.00  0.00      PROA C  
ATOM   4093  CD  ILE A 523     -18.774 105.948  33.004  0.00  0.00      PROA C  
ATOM   4094  N   ALA A 524     -19.498 106.537  37.640  0.00  0.00      PROA N  
ATOM   4095  CA  ALA A 524     -19.801 105.511  38.598  0.00  0.00      PROA C  
ATOM   4096  C   ALA A 524     -21.026 104.722  38.155  0.00  0.00      PROA C  
ATOM   4097  O   ALA A 524     -21.899 105.206  37.429  0.00  0.00      PROA O  
ATOM   4098  CB  ALA A 524     -20.055 106.116  39.995  0.00  0.00      PROA C  
ATOM   4099  N   LEU A 525     -21.101 103.457  38.594  0.00  0.00      PROA N  
ATOM   4100  CA  LEU A 525     -22.201 102.562  38.315  0.00  0.00      PROA C  
ATOM   4101  C   LEU A 525     -22.859 102.130  39.609  0.00  0.00      PROA C  
ATOM   4102  O   LEU A 525     -22.217 101.684  40.559  0.00  0.00      PROA O  
ATOM   4103  CB  LEU A 525     -21.756 101.311  37.518  0.00  0.00      PROA C  
ATOM   4104  CG  LEU A 525     -21.533 101.573  36.016  0.00  0.00      PROA C  
ATOM   4105  CD1 LEU A 525     -20.780 100.402  35.376  0.00  0.00      PROA C  
ATOM   4106  CD2 LEU A 525     -22.858 101.810  35.273  0.00  0.00      PROA C  
ATOM   4107  N   ILE A 526     -24.185 102.270  39.669  0.00  0.00      PROA N  
ATOM   4108  CA  ILE A 526     -24.992 101.924  40.815  0.00  0.00      PROA C  
ATOM   4109  C   ILE A 526     -25.734 100.637  40.501  0.00  0.00      PROA C  
ATOM   4110  O   ILE A 526     -26.485 100.556  39.527  0.00  0.00      PROA O  
ATOM   4111  CB  ILE A 526     -25.999 103.027  41.134  0.00  0.00      PROA C  
ATOM   4112  CG1 ILE A 526     -25.296 104.370  41.468  0.00  0.00      PROA C  
ATOM   4113  CG2 ILE A 526     -26.943 102.572  42.265  0.00  0.00      PROA C  
ATOM   4114  CD  ILE A 526     -26.268 105.555  41.540  0.00  0.00      PROA C  
ATOM   4115  N   LYS A 527     -25.552  99.596  41.332  0.00  0.00      PROA N  
ATOM   4116  CA  LYS A 527     -26.306  98.366  41.251  0.00  0.00      PROA C  
ATOM   4117  C   LYS A 527     -27.549  98.478  42.108  0.00  0.00      PROA C  
ATOM   4118  O   LYS A 527     -27.473  98.581  43.332  0.00  0.00      PROA O  
ATOM   4119  CB  LYS A 527     -25.453  97.154  41.712  0.00  0.00      PROA C  
ATOM   4120  CG  LYS A 527     -26.201  95.815  41.872  0.00  0.00      PROA C  
ATOM   4121  CD  LYS A 527     -26.955  95.371  40.607  0.00  0.00      PROA C  
ATOM   4122  CE  LYS A 527     -27.564  93.960  40.662  0.00  0.00      PROA C  
ATOM   4123  NZ  LYS A 527     -28.541  93.841  41.762  0.00  0.00      PROA N1+
ATOM   4124  N   LEU A 528     -28.741  98.482  41.492  0.00  0.00      PROA N  
ATOM   4125  CA  LEU A 528     -30.013  98.488  42.180  0.00  0.00      PROA C  
ATOM   4126  C   LEU A 528     -30.273  97.183  42.932  0.00  0.00      PROA C  
ATOM   4127  O   LEU A 528     -29.941  96.092  42.466  0.00  0.00      PROA O  
ATOM   4128  CB  LEU A 528     -31.181  98.768  41.201  0.00  0.00      PROA C  
ATOM   4129  CG  LEU A 528     -30.994 100.018  40.309  0.00  0.00      PROA C  
ATOM   4130  CD1 LEU A 528     -32.134 100.108  39.284  0.00  0.00      PROA C  
ATOM   4131  CD2 LEU A 528     -30.880 101.311  41.131  0.00  0.00      PROA C  
ATOM   4132  N   LYS A 529     -30.875  97.260  44.134  0.00  0.00      PROA N  
ATOM   4133  CA  LYS A 529     -31.248  96.104  44.931  0.00  0.00      PROA C  
ATOM   4134  C   LYS A 529     -32.258  95.174  44.259  0.00  0.00      PROA C  
ATOM   4135  O   LYS A 529     -32.127  93.949  44.288  0.00  0.00      PROA O  
ATOM   4136  CB  LYS A 529     -31.766  96.583  46.312  0.00  0.00      PROA C  
ATOM   4137  CG  LYS A 529     -32.184  95.471  47.295  0.00  0.00      PROA C  
ATOM   4138  CD  LYS A 529     -31.015  94.539  47.670  0.00  0.00      PROA C  
ATOM   4139  CE  LYS A 529     -31.322  93.510  48.773  0.00  0.00      PROA C  
ATOM   4140  NZ  LYS A 529     -32.332  92.519  48.326  0.00  0.00      PROA N1+
ATOM   4141  N   ASN A 530     -33.283  95.760  43.610  0.00  0.00      PROA N  
ATOM   4142  CA  ASN A 530     -34.342  95.040  42.928  0.00  0.00      PROA C  
ATOM   4143  C   ASN A 530     -34.417  95.464  41.465  0.00  0.00      PROA C  
ATOM   4144  O   ASN A 530     -34.115  96.603  41.105  0.00  0.00      PROA O  
ATOM   4145  CB  ASN A 530     -35.722  95.295  43.592  0.00  0.00      PROA C  
ATOM   4146  CG  ASN A 530     -35.689  94.833  45.047  0.00  0.00      PROA C  
ATOM   4147  ND2 ASN A 530     -35.866  95.778  45.999  0.00  0.00      PROA N  
ATOM   4148  OD1 ASN A 530     -35.528  93.645  45.345  0.00  0.00      PROA O  
ATOM   4149  N   LYS A 531     -34.830  94.537  40.577  0.00  0.00      PROA N  
ATOM   4150  CA  LYS A 531     -35.049  94.807  39.166  0.00  0.00      PROA C  
ATOM   4151  C   LYS A 531     -36.278  95.697  38.961  0.00  0.00      PROA C  
ATOM   4152  O   LYS A 531     -37.377  95.380  39.422  0.00  0.00      PROA O  
ATOM   4153  CB  LYS A 531     -35.208  93.480  38.370  0.00  0.00      PROA C  
ATOM   4154  CG  LYS A 531     -34.035  92.509  38.605  0.00  0.00      PROA C  
ATOM   4155  CD  LYS A 531     -34.086  91.193  37.804  0.00  0.00      PROA C  
ATOM   4156  CE  LYS A 531     -34.028  91.325  36.275  0.00  0.00      PROA C  
ATOM   4157  NZ  LYS A 531     -32.772  91.960  35.829  0.00  0.00      PROA N1+
ATOM   4158  N   VAL A 532     -36.130  96.856  38.290  0.00  0.00      PROA N  
ATOM   4159  CA  VAL A 532     -37.231  97.793  38.109  0.00  0.00      PROA C  
ATOM   4160  C   VAL A 532     -38.156  97.373  36.961  0.00  0.00      PROA C  
ATOM   4161  O   VAL A 532     -37.724  96.917  35.900  0.00  0.00      PROA O  
ATOM   4162  CB  VAL A 532     -36.746  99.241  37.982  0.00  0.00      PROA C  
ATOM   4163  CG1 VAL A 532     -36.060  99.519  36.631  0.00  0.00      PROA C  
ATOM   4164  CG2 VAL A 532     -37.914 100.218  38.224  0.00  0.00      PROA C  
ATOM   4165  N   THR A 533     -39.493  97.460  37.159  0.00  0.00      PROA N  
ATOM   4166  CA  THR A 533     -40.471  97.212  36.093  0.00  0.00      PROA C  
ATOM   4167  C   THR A 533     -40.391  98.253  34.971  0.00  0.00      PROA C  
ATOM   4168  O   THR A 533     -40.322  99.458  35.213  0.00  0.00      PROA O  
ATOM   4169  CB  THR A 533     -41.910  97.038  36.604  0.00  0.00      PROA C  
ATOM   4170  CG2 THR A 533     -42.442  98.317  37.276  0.00  0.00      PROA C  
ATOM   4171  OG1 THR A 533     -42.830  96.683  35.572  0.00  0.00      PROA O  
ATOM   4172  N   ILE A 534     -40.378  97.804  33.700  0.00  0.00      PROA N  
ATOM   4173  CA  ILE A 534     -40.178  98.665  32.543  0.00  0.00      PROA C  
ATOM   4174  C   ILE A 534     -41.531  99.041  31.940  0.00  0.00      PROA C  
ATOM   4175  O   ILE A 534     -42.426  98.212  31.764  0.00  0.00      PROA O  
ATOM   4176  CB  ILE A 534     -39.218  98.009  31.546  0.00  0.00      PROA C  
ATOM   4177  CG1 ILE A 534     -37.830  97.747  32.198  0.00  0.00      PROA C  
ATOM   4178  CG2 ILE A 534     -39.086  98.788  30.219  0.00  0.00      PROA C  
ATOM   4179  CD  ILE A 534     -37.159  98.969  32.836  0.00  0.00      PROA C  
ATOM   4180  N   ASN A 535     -41.738 100.340  31.660  0.00  0.00      PROA N  
ATOM   4181  CA  ASN A 535     -43.018 100.894  31.259  0.00  0.00      PROA C  
ATOM   4182  C   ASN A 535     -42.747 102.238  30.592  0.00  0.00      PROA C  
ATOM   4183  O   ASN A 535     -41.598 102.636  30.450  0.00  0.00      PROA O  
ATOM   4184  CB  ASN A 535     -44.032 101.002  32.443  0.00  0.00      PROA C  
ATOM   4185  CG  ASN A 535     -43.574 101.957  33.546  0.00  0.00      PROA C  
ATOM   4186  ND2 ASN A 535     -43.049 101.398  34.657  0.00  0.00      PROA N  
ATOM   4187  OD1 ASN A 535     -43.723 103.178  33.442  0.00  0.00      PROA O  
ATOM   4188  N   ARG A 536     -43.786 102.989  30.164  0.00  0.00      PROA N  
ATOM   4189  CA  ARG A 536     -43.642 104.252  29.442  0.00  0.00      PROA C  
ATOM   4190  C   ARG A 536     -42.714 105.272  30.105  0.00  0.00      PROA C  
ATOM   4191  O   ARG A 536     -41.932 105.948  29.434  0.00  0.00      PROA O  
ATOM   4192  CB  ARG A 536     -45.034 104.913  29.254  0.00  0.00      PROA C  
ATOM   4193  CG  ARG A 536     -45.031 106.247  28.464  0.00  0.00      PROA C  
ATOM   4194  CD  ARG A 536     -46.377 106.985  28.465  0.00  0.00      PROA C  
ATOM   4195  NE  ARG A 536     -46.577 107.495  29.860  0.00  0.00      PROA N  
ATOM   4196  CZ  ARG A 536     -47.713 107.989  30.328  0.00  0.00      PROA C  
ATOM   4197  NH1 ARG A 536     -48.774 108.166  29.576  0.00  0.00      PROA N1+
ATOM   4198  NH2 ARG A 536     -47.781 108.311  31.602  0.00  0.00      PROA N  
ATOM   4199  N   ASN A 537     -42.768 105.386  31.448  0.00  0.00      PROA N  
ATOM   4200  CA  ASN A 537     -41.964 106.348  32.177  0.00  0.00      PROA C  
ATOM   4201  C   ASN A 537     -40.691 105.713  32.759  0.00  0.00      PROA C  
ATOM   4202  O   ASN A 537     -39.881 106.415  33.364  0.00  0.00      PROA O  
ATOM   4203  CB  ASN A 537     -42.761 106.998  33.347  0.00  0.00      PROA C  
ATOM   4204  CG  ASN A 537     -44.005 107.780  32.913  0.00  0.00      PROA C  
ATOM   4205  ND2 ASN A 537     -44.478 108.642  33.848  0.00  0.00      PROA N  
ATOM   4206  OD1 ASN A 537     -44.559 107.689  31.815  0.00  0.00      PROA O  
ATOM   4207  N   ILE A 538     -40.468 104.393  32.571  0.00  0.00      PROA N  
ATOM   4208  CA  ILE A 538     -39.288 103.689  33.068  0.00  0.00      PROA C  
ATOM   4209  C   ILE A 538     -38.696 102.840  31.943  0.00  0.00      PROA C  
ATOM   4210  O   ILE A 538     -39.206 101.758  31.654  0.00  0.00      PROA O  
ATOM   4211  CB  ILE A 538     -39.591 102.725  34.231  0.00  0.00      PROA C  
ATOM   4212  CG1 ILE A 538     -40.423 103.343  35.383  0.00  0.00      PROA C  
ATOM   4213  CG2 ILE A 538     -38.267 102.125  34.757  0.00  0.00      PROA C  
ATOM   4214  CD  ILE A 538     -39.655 104.330  36.253  0.00  0.00      PROA C  
ATOM   4215  N   MET A 539     -37.588 103.255  31.295  0.00  0.00      PROA N  
ATOM   4216  CA  MET A 539     -36.931 102.435  30.283  0.00  0.00      PROA C  
ATOM   4217  C   MET A 539     -35.434 102.719  30.311  0.00  0.00      PROA C  
ATOM   4218  O   MET A 539     -35.062 103.870  30.544  0.00  0.00      PROA O  
ATOM   4219  CB  MET A 539     -37.430 102.661  28.823  0.00  0.00      PROA C  
ATOM   4220  CG  MET A 539     -38.942 102.460  28.619  0.00  0.00      PROA C  
ATOM   4221  SD  MET A 539     -39.469 102.531  26.888  0.00  0.00      PROA S  
ATOM   4222  CE  MET A 539     -41.167 101.969  27.170  0.00  0.00      PROA C  
ATOM   4223  N   PRO A 540     -34.529 101.760  30.129  0.00  0.00      PROA N  
ATOM   4224  CA  PRO A 540     -33.104 102.030  29.970  0.00  0.00      PROA C  
ATOM   4225  C   PRO A 540     -32.714 102.880  28.770  0.00  0.00      PROA C  
ATOM   4226  O   PRO A 540     -33.348 102.812  27.714  0.00  0.00      PROA O  
ATOM   4227  CB  PRO A 540     -32.479 100.635  29.863  0.00  0.00      PROA C  
ATOM   4228  CG  PRO A 540     -33.576  99.779  29.234  0.00  0.00      PROA C  
ATOM   4229  CD  PRO A 540     -34.847 100.352  29.863  0.00  0.00      PROA C  
ATOM   4230  N   ILE A 541     -31.614 103.643  28.888  0.00  0.00      PROA N  
ATOM   4231  CA  ILE A 541     -30.935 104.200  27.733  0.00  0.00      PROA C  
ATOM   4232  C   ILE A 541     -29.902 103.223  27.193  0.00  0.00      PROA C  
ATOM   4233  O   ILE A 541     -29.321 102.426  27.930  0.00  0.00      PROA O  
ATOM   4234  CB  ILE A 541     -30.284 105.548  27.980  0.00  0.00      PROA C  
ATOM   4235  CG1 ILE A 541     -29.817 106.144  26.639  0.00  0.00      PROA C  
ATOM   4236  CG2 ILE A 541     -29.152 105.480  29.030  0.00  0.00      PROA C  
ATOM   4237  CD  ILE A 541     -29.732 107.653  26.663  0.00  0.00      PROA C  
ATOM   4238  N   CYS A 542     -29.671 103.206  25.861  0.00  0.00      PROA N  
ATOM   4239  CA  CYS A 542     -28.605 102.415  25.279  0.00  0.00      PROA C  
ATOM   4240  C   CYS A 542     -27.210 102.921  25.644  0.00  0.00      PROA C  
ATOM   4241  O   CYS A 542     -26.934 104.122  25.668  0.00  0.00      PROA O  
ATOM   4242  CB  CYS A 542     -28.700 102.329  23.733  0.00  0.00      PROA C  
ATOM   4243  SG  CYS A 542     -30.288 101.699  23.110  0.00  0.00      PROA S  
ATOM   4244  N   LEU A 543     -26.267 101.994  25.899  0.00  0.00      PROA N  
ATOM   4245  CA  LEU A 543     -24.847 102.297  25.891  0.00  0.00      PROA C  
ATOM   4246  C   LEU A 543     -24.364 102.705  24.490  0.00  0.00      PROA C  
ATOM   4247  O   LEU A 543     -24.933 102.230  23.500  0.00  0.00      PROA O  
ATOM   4248  CB  LEU A 543     -24.011 101.103  26.422  0.00  0.00      PROA C  
ATOM   4249  CG  LEU A 543     -24.217 100.788  27.921  0.00  0.00      PROA C  
ATOM   4250  CD1 LEU A 543     -23.449  99.517  28.312  0.00  0.00      PROA C  
ATOM   4251  CD2 LEU A 543     -23.799 101.957  28.828  0.00  0.00      PROA C  
ATOM   4252  N   PRO A 544     -23.376 103.583  24.327  0.00  0.00      PROA N  
ATOM   4253  CA  PRO A 544     -22.845 103.952  23.018  0.00  0.00      PROA C  
ATOM   4254  C   PRO A 544     -22.297 102.770  22.218  0.00  0.00      PROA C  
ATOM   4255  O   PRO A 544     -21.316 102.137  22.615  0.00  0.00      PROA O  
ATOM   4256  CB  PRO A 544     -21.787 105.031  23.321  0.00  0.00      PROA C  
ATOM   4257  CG  PRO A 544     -21.357 104.758  24.765  0.00  0.00      PROA C  
ATOM   4258  CD  PRO A 544     -22.629 104.211  25.418  0.00  0.00      PROA C  
ATOM   4259  N   ARG A 545     -22.940 102.464  21.071  0.00  0.00      PROA N  
ATOM   4260  CA  ARG A 545     -22.466 101.591  20.012  0.00  0.00      PROA C  
ATOM   4261  C   ARG A 545     -21.044 101.863  19.495  0.00  0.00      PROA C  
ATOM   4262  O   ARG A 545     -20.431 102.895  19.763  0.00  0.00      PROA O  
ATOM   4263  CB  ARG A 545     -23.508 101.505  18.855  0.00  0.00      PROA C  
ATOM   4264  CG  ARG A 545     -23.952 102.862  18.251  0.00  0.00      PROA C  
ATOM   4265  CD  ARG A 545     -25.113 102.782  17.242  0.00  0.00      PROA C  
ATOM   4266  NE  ARG A 545     -24.625 101.984  16.080  0.00  0.00      PROA N  
ATOM   4267  CZ  ARG A 545     -25.369 101.570  15.069  0.00  0.00      PROA C  
ATOM   4268  NH1 ARG A 545     -26.615 101.906  14.852  0.00  0.00      PROA N1+
ATOM   4269  NH2 ARG A 545     -24.766 100.746  14.238  0.00  0.00      PROA N  
ATOM   4270  N   LYS A 546     -20.465 100.935  18.704  0.00  0.00      PROA N  
ATOM   4271  CA  LYS A 546     -19.160 101.122  18.078  0.00  0.00      PROA C  
ATOM   4272  C   LYS A 546     -19.106 102.333  17.145  0.00  0.00      PROA C  
ATOM   4273  O   LYS A 546     -18.134 103.090  17.112  0.00  0.00      PROA O  
ATOM   4274  CB  LYS A 546     -18.732  99.848  17.304  0.00  0.00      PROA C  
ATOM   4275  CG  LYS A 546     -18.559  98.590  18.179  0.00  0.00      PROA C  
ATOM   4276  CD  LYS A 546     -17.527  98.772  19.309  0.00  0.00      PROA C  
ATOM   4277  CE  LYS A 546     -17.084  97.472  20.006  0.00  0.00      PROA C  
ATOM   4278  NZ  LYS A 546     -18.219  96.804  20.687  0.00  0.00      PROA N1+
ATOM   4279  N   GLU A 547     -20.198 102.559  16.388  0.00  0.00      PROA N  
ATOM   4280  CA  GLU A 547     -20.320 103.608  15.398  0.00  0.00      PROA C  
ATOM   4281  C   GLU A 547     -20.903 104.892  15.992  0.00  0.00      PROA C  
ATOM   4282  O   GLU A 547     -21.192 105.849  15.273  0.00  0.00      PROA O  
ATOM   4283  CB  GLU A 547     -21.268 103.140  14.258  0.00  0.00      PROA C  
ATOM   4284  CG  GLU A 547     -20.906 101.754  13.654  0.00  0.00      PROA C  
ATOM   4285  CD  GLU A 547     -21.526 100.559  14.379  0.00  0.00      PROA C  
ATOM   4286  OE1 GLU A 547     -22.252 100.744  15.394  0.00  0.00      PROA O  
ATOM   4287  OE2 GLU A 547     -21.324  99.410  13.906  0.00  0.00      PROA O1-
ATOM   4288  N   ALA A 548     -21.051 104.961  17.335  0.00  0.00      PROA N  
ATOM   4289  CA  ALA A 548     -21.666 106.047  18.082  0.00  0.00      PROA C  
ATOM   4290  C   ALA A 548     -21.015 107.399  17.848  0.00  0.00      PROA C  
ATOM   4291  O   ALA A 548     -21.677 108.433  17.783  0.00  0.00      PROA O  
ATOM   4292  CB  ALA A 548     -21.620 105.727  19.585  0.00  0.00      PROA C  
ATOM   4293  N   ALA A 549     -19.680 107.399  17.656  0.00  0.00      PROA N  
ATOM   4294  CA  ALA A 549     -18.868 108.549  17.317  0.00  0.00      PROA C  
ATOM   4295  C   ALA A 549     -19.359 109.323  16.092  0.00  0.00      PROA C  
ATOM   4296  O   ALA A 549     -19.216 110.541  16.011  0.00  0.00      PROA O  
ATOM   4297  CB  ALA A 549     -17.415 108.084  17.098  0.00  0.00      PROA C  
ATOM   4298  N   SER A 550     -20.010 108.641  15.123  0.00  0.00      PROA N  
ATOM   4299  CA  SER A 550     -20.577 109.278  13.937  0.00  0.00      PROA C  
ATOM   4300  C   SER A 550     -21.813 110.130  14.238  0.00  0.00      PROA C  
ATOM   4301  O   SER A 550     -22.161 111.024  13.467  0.00  0.00      PROA O  
ATOM   4302  CB  SER A 550     -20.907 108.266  12.796  0.00  0.00      PROA C  
ATOM   4303  OG  SER A 550     -21.949 107.339  13.123  0.00  0.00      PROA O  
ATOM   4304  N   LEU A 551     -22.473 109.917  15.397  0.00  0.00      PROA N  
ATOM   4305  CA  LEU A 551     -23.575 110.743  15.864  0.00  0.00      PROA C  
ATOM   4306  C   LEU A 551     -23.091 111.751  16.910  0.00  0.00      PROA C  
ATOM   4307  O   LEU A 551     -23.828 112.642  17.332  0.00  0.00      PROA O  
ATOM   4308  CB  LEU A 551     -24.697 109.899  16.528  0.00  0.00      PROA C  
ATOM   4309  CG  LEU A 551     -25.373 108.804  15.667  0.00  0.00      PROA C  
ATOM   4310  CD1 LEU A 551     -25.696 109.268  14.239  0.00  0.00      PROA C  
ATOM   4311  CD2 LEU A 551     -24.620 107.461  15.674  0.00  0.00      PROA C  
ATOM   4312  N   MET A 552     -21.808 111.649  17.314  0.00  0.00      PROA N  
ATOM   4313  CA  MET A 552     -21.162 112.515  18.284  0.00  0.00      PROA C  
ATOM   4314  C   MET A 552     -20.109 113.407  17.626  0.00  0.00      PROA C  
ATOM   4315  O   MET A 552     -19.165 113.892  18.254  0.00  0.00      PROA O  
ATOM   4316  CB  MET A 552     -20.556 111.722  19.471  0.00  0.00      PROA C  
ATOM   4317  CG  MET A 552     -21.622 111.028  20.341  0.00  0.00      PROA C  
ATOM   4318  SD  MET A 552     -20.994 110.349  21.910  0.00  0.00      PROA S  
ATOM   4319  CE  MET A 552     -20.001 109.001  21.209  0.00  0.00      PROA C  
ATOM   4320  N   LYS A 553     -20.251 113.647  16.310  0.00  0.00      PROA N  
ATOM   4321  CA  LYS A 553     -19.478 114.620  15.564  0.00  0.00      PROA C  
ATOM   4322  C   LYS A 553     -19.626 116.065  16.051  0.00  0.00      PROA C  
ATOM   4323  O   LYS A 553     -20.634 116.463  16.637  0.00  0.00      PROA O  
ATOM   4324  CB  LYS A 553     -19.763 114.519  14.042  0.00  0.00      PROA C  
ATOM   4325  CG  LYS A 553     -19.247 113.211  13.418  0.00  0.00      PROA C  
ATOM   4326  CD  LYS A 553     -19.656 113.022  11.942  0.00  0.00      PROA C  
ATOM   4327  CE  LYS A 553     -19.148 114.121  10.994  0.00  0.00      PROA C  
ATOM   4328  NZ  LYS A 553     -19.483 113.801   9.583  0.00  0.00      PROA N1+
ATOM   4329  N   THR A 554     -18.594 116.906  15.830  0.00  0.00      PROA N  
ATOM   4330  CA  THR A 554     -18.624 118.336  16.152  0.00  0.00      PROA C  
ATOM   4331  C   THR A 554     -19.811 119.053  15.516  0.00  0.00      PROA C  
ATOM   4332  O   THR A 554     -20.109 118.858  14.335  0.00  0.00      PROA O  
ATOM   4333  CB  THR A 554     -17.338 119.052  15.739  0.00  0.00      PROA C  
ATOM   4334  CG2 THR A 554     -17.337 120.533  16.150  0.00  0.00      PROA C  
ATOM   4335  OG1 THR A 554     -16.223 118.447  16.382  0.00  0.00      PROA O  
ATOM   4336  N   ASP A 555     -20.539 119.860  16.317  0.00  0.00      PROA N  
ATOM   4337  CA  ASP A 555     -21.745 120.584  15.955  0.00  0.00      PROA C  
ATOM   4338  C   ASP A 555     -23.006 119.706  15.878  0.00  0.00      PROA C  
ATOM   4339  O   ASP A 555     -24.084 120.184  15.517  0.00  0.00      PROA O  
ATOM   4340  CB  ASP A 555     -21.602 121.494  14.693  0.00  0.00      PROA C  
ATOM   4341  CG  ASP A 555     -20.512 122.544  14.838  0.00  0.00      PROA C  
ATOM   4342  OD1 ASP A 555     -20.271 123.057  15.962  0.00  0.00      PROA O  
ATOM   4343  OD2 ASP A 555     -19.971 122.975  13.783  0.00  0.00      PROA O1-
ATOM   4344  N   PHE A 556     -22.943 118.414  16.274  0.00  0.00      PROA N  
ATOM   4345  CA  PHE A 556     -24.123 117.566  16.357  0.00  0.00      PROA C  
ATOM   4346  C   PHE A 556     -24.803 117.758  17.707  0.00  0.00      PROA C  
ATOM   4347  O   PHE A 556     -24.156 117.781  18.756  0.00  0.00      PROA O  
ATOM   4348  CB  PHE A 556     -23.864 116.046  16.113  0.00  0.00      PROA C  
ATOM   4349  CG  PHE A 556     -23.638 115.651  14.662  0.00  0.00      PROA C  
ATOM   4350  CD1 PHE A 556     -23.032 116.483  13.698  0.00  0.00      PROA C  
ATOM   4351  CD2 PHE A 556     -24.046 114.365  14.258  0.00  0.00      PROA C  
ATOM   4352  CE1 PHE A 556     -22.853 116.048  12.378  0.00  0.00      PROA C  
ATOM   4353  CE2 PHE A 556     -23.868 113.924  12.942  0.00  0.00      PROA C  
ATOM   4354  CZ  PHE A 556     -23.272 114.768  11.999  0.00  0.00      PROA C  
ATOM   4355  N   VAL A 557     -26.135 117.960  17.711  0.00  0.00      PROA N  
ATOM   4356  CA  VAL A 557     -26.903 118.179  18.930  0.00  0.00      PROA C  
ATOM   4357  C   VAL A 557     -26.947 116.996  19.898  0.00  0.00      PROA C  
ATOM   4358  O   VAL A 557     -27.202 115.846  19.530  0.00  0.00      PROA O  
ATOM   4359  CB  VAL A 557     -28.309 118.729  18.688  0.00  0.00      PROA C  
ATOM   4360  CG1 VAL A 557     -28.192 120.163  18.134  0.00  0.00      PROA C  
ATOM   4361  CG2 VAL A 557     -29.121 117.824  17.741  0.00  0.00      PROA C  
ATOM   4362  N   GLY A 558     -26.695 117.291  21.186  0.00  0.00      PROA N  
ATOM   4363  CA  GLY A 558     -26.825 116.392  22.313  0.00  0.00      PROA C  
ATOM   4364  C   GLY A 558     -27.842 116.907  23.296  0.00  0.00      PROA C  
ATOM   4365  O   GLY A 558     -28.015 118.109  23.506  0.00  0.00      PROA O  
ATOM   4366  N   THR A 559     -28.522 115.970  23.957  0.00  0.00      PROA N  
ATOM   4367  CA  THR A 559     -29.667 116.208  24.812  0.00  0.00      PROA C  
ATOM   4368  C   THR A 559     -29.278 115.920  26.256  0.00  0.00      PROA C  
ATOM   4369  O   THR A 559     -29.039 114.776  26.617  0.00  0.00      PROA O  
ATOM   4370  CB  THR A 559     -30.828 115.301  24.342  0.00  0.00      PROA C  
ATOM   4371  CG2 THR A 559     -31.895 114.873  25.374  0.00  0.00      PROA C  
ATOM   4372  OG1 THR A 559     -31.538 115.876  23.249  0.00  0.00      PROA O  
ATOM   4373  N   VAL A 560     -29.160 116.930  27.160  0.00  0.00      PROA N  
ATOM   4374  CA  VAL A 560     -28.937 116.642  28.591  0.00  0.00      PROA C  
ATOM   4375  C   VAL A 560     -30.233 116.194  29.260  0.00  0.00      PROA C  
ATOM   4376  O   VAL A 560     -31.280 116.196  28.619  0.00  0.00      PROA O  
ATOM   4377  CB  VAL A 560     -28.289 117.760  29.410  0.00  0.00      PROA C  
ATOM   4378  CG1 VAL A 560     -26.948 118.152  28.769  0.00  0.00      PROA C  
ATOM   4379  CG2 VAL A 560     -29.236 118.961  29.599  0.00  0.00      PROA C  
ATOM   4380  N   ALA A 561     -30.207 115.790  30.551  0.00  0.00      PROA N  
ATOM   4381  CA  ALA A 561     -31.408 115.408  31.265  0.00  0.00      PROA C  
ATOM   4382  C   ALA A 561     -31.399 115.790  32.750  0.00  0.00      PROA C  
ATOM   4383  O   ALA A 561     -30.451 115.477  33.472  0.00  0.00      PROA O  
ATOM   4384  CB  ALA A 561     -31.681 113.898  31.103  0.00  0.00      PROA C  
ATOM   4385  N   GLY A 562     -32.490 116.437  33.252  0.00  0.00      PROA N  
ATOM   4386  CA  GLY A 562     -32.641 116.690  34.687  0.00  0.00      PROA C  
ATOM   4387  C   GLY A 562     -33.484 117.872  35.125  0.00  0.00      PROA C  
ATOM   4388  O   GLY A 562     -34.104 118.590  34.335  0.00  0.00      PROA O  
ATOM   4389  N   TRP A 563     -33.545 118.043  36.464  0.00  0.00      PROA N  
ATOM   4390  CA  TRP A 563     -34.388 118.991  37.170  0.00  0.00      PROA C  
ATOM   4391  C   TRP A 563     -33.575 120.095  37.841  0.00  0.00      PROA C  
ATOM   4392  O   TRP A 563     -34.047 120.750  38.772  0.00  0.00      PROA O  
ATOM   4393  CB  TRP A 563     -35.199 118.299  38.305  0.00  0.00      PROA C  
ATOM   4394  CG  TRP A 563     -36.032 117.134  37.886  0.00  0.00      PROA C  
ATOM   4395  CD1 TRP A 563     -37.359 117.185  37.563  0.00  0.00      PROA C  
ATOM   4396  CD2 TRP A 563     -35.644 115.751  37.830  0.00  0.00      PROA C  
ATOM   4397  CE2 TRP A 563     -36.796 115.024  37.444  0.00  0.00      PROA C  
ATOM   4398  CE3 TRP A 563     -34.453 115.071  38.094  0.00  0.00      PROA C  
ATOM   4399  NE1 TRP A 563     -37.815 115.919  37.294  0.00  0.00      PROA N  
ATOM   4400  CZ2 TRP A 563     -36.773 113.647  37.298  0.00  0.00      PROA C  
ATOM   4401  CZ3 TRP A 563     -34.441 113.682  37.967  0.00  0.00      PROA C  
ATOM   4402  CH2 TRP A 563     -35.579 112.982  37.574  0.00  0.00      PROA C  
ATOM   4403  N   GLY A 564     -32.316 120.318  37.431  0.00  0.00      PROA N  
ATOM   4404  CA  GLY A 564     -31.453 121.333  38.012  0.00  0.00      PROA C  
ATOM   4405  C   GLY A 564     -31.906 122.780  37.935  0.00  0.00      PROA C  
ATOM   4406  O   GLY A 564     -32.985 123.131  37.457  0.00  0.00      PROA O  
ATOM   4407  N   LEU A 565     -31.029 123.669  38.434  0.00  0.00      PROA N  
ATOM   4408  CA  LEU A 565     -31.151 125.115  38.444  0.00  0.00      PROA C  
ATOM   4409  C   LEU A 565     -31.634 125.763  37.137  0.00  0.00      PROA C  
ATOM   4410  O   LEU A 565     -31.010 125.680  36.079  0.00  0.00      PROA O  
ATOM   4411  CB  LEU A 565     -29.813 125.723  38.941  0.00  0.00      PROA C  
ATOM   4412  CG  LEU A 565     -29.681 127.259  38.924  0.00  0.00      PROA C  
ATOM   4413  CD1 LEU A 565     -30.701 127.923  39.857  0.00  0.00      PROA C  
ATOM   4414  CD2 LEU A 565     -28.254 127.675  39.318  0.00  0.00      PROA C  
ATOM   4415  N   THR A 566     -32.801 126.424  37.210  0.00  0.00      PROA N  
ATOM   4416  CA  THR A 566     -33.486 127.079  36.101  0.00  0.00      PROA C  
ATOM   4417  C   THR A 566     -33.068 128.537  35.932  0.00  0.00      PROA C  
ATOM   4418  O   THR A 566     -32.355 129.110  36.756  0.00  0.00      PROA O  
ATOM   4419  CB  THR A 566     -35.015 127.029  36.247  0.00  0.00      PROA C  
ATOM   4420  CG2 THR A 566     -35.485 125.569  36.241  0.00  0.00      PROA C  
ATOM   4421  OG1 THR A 566     -35.461 127.606  37.469  0.00  0.00      PROA O  
ATOM   4422  N   GLN A 567     -33.550 129.200  34.851  0.00  0.00      PROA N  
ATOM   4423  CA  GLN A 567     -33.443 130.643  34.660  0.00  0.00      PROA C  
ATOM   4424  C   GLN A 567     -34.092 131.465  35.774  0.00  0.00      PROA C  
ATOM   4425  O   GLN A 567     -33.593 132.519  36.171  0.00  0.00      PROA O  
ATOM   4426  CB  GLN A 567     -34.046 131.080  33.294  0.00  0.00      PROA C  
ATOM   4427  CG  GLN A 567     -33.213 130.695  32.042  0.00  0.00      PROA C  
ATOM   4428  CD  GLN A 567     -31.859 131.412  31.960  0.00  0.00      PROA C  
ATOM   4429  NE2 GLN A 567     -31.094 131.099  30.886  0.00  0.00      PROA N  
ATOM   4430  OE1 GLN A 567     -31.476 132.240  32.790  0.00  0.00      PROA O  
ATOM   4431  N   LYS A 568     -35.234 130.981  36.314  0.00  0.00      PROA N  
ATOM   4432  CA  LYS A 568     -35.963 131.606  37.407  0.00  0.00      PROA C  
ATOM   4433  C   LYS A 568     -35.140 131.764  38.686  0.00  0.00      PROA C  
ATOM   4434  O   LYS A 568     -35.222 132.781  39.378  0.00  0.00      PROA O  
ATOM   4435  CB  LYS A 568     -37.275 130.829  37.694  0.00  0.00      PROA C  
ATOM   4436  CG  LYS A 568     -38.143 131.427  38.817  0.00  0.00      PROA C  
ATOM   4437  CD  LYS A 568     -39.489 130.695  38.972  0.00  0.00      PROA C  
ATOM   4438  CE  LYS A 568     -40.385 131.305  40.064  0.00  0.00      PROA C  
ATOM   4439  NZ  LYS A 568     -41.683 130.591  40.148  0.00  0.00      PROA N1+
ATOM   4440  N   GLY A 569     -34.300 130.758  39.011  0.00  0.00      PROA N  
ATOM   4441  CA  GLY A 569     -33.326 130.844  40.102  0.00  0.00      PROA C  
ATOM   4442  C   GLY A 569     -33.407 129.693  41.063  0.00  0.00      PROA C  
ATOM   4443  O   GLY A 569     -32.714 129.670  42.079  0.00  0.00      PROA O  
ATOM   4444  N   PHE A 570     -34.257 128.698  40.762  0.00  0.00      PROA N  
ATOM   4445  CA  PHE A 570     -34.518 127.569  41.633  0.00  0.00      PROA C  
ATOM   4446  C   PHE A 570     -34.367 126.288  40.838  0.00  0.00      PROA C  
ATOM   4447  O   PHE A 570     -34.345 126.291  39.604  0.00  0.00      PROA O  
ATOM   4448  CB  PHE A 570     -35.957 127.615  42.222  0.00  0.00      PROA C  
ATOM   4449  CG  PHE A 570     -36.198 128.922  42.931  0.00  0.00      PROA C  
ATOM   4450  CD1 PHE A 570     -35.582 129.181  44.167  0.00  0.00      PROA C  
ATOM   4451  CD2 PHE A 570     -37.053 129.893  42.382  0.00  0.00      PROA C  
ATOM   4452  CE1 PHE A 570     -35.799 130.394  44.832  0.00  0.00      PROA C  
ATOM   4453  CE2 PHE A 570     -37.270 131.111  43.041  0.00  0.00      PROA C  
ATOM   4454  CZ  PHE A 570     -36.642 131.360  44.268  0.00  0.00      PROA C  
ATOM   4455  N   LEU A 571     -34.253 125.138  41.532  0.00  0.00      PROA N  
ATOM   4456  CA  LEU A 571     -34.359 123.827  40.916  0.00  0.00      PROA C  
ATOM   4457  C   LEU A 571     -35.727 123.633  40.261  0.00  0.00      PROA C  
ATOM   4458  O   LEU A 571     -36.758 124.076  40.772  0.00  0.00      PROA O  
ATOM   4459  CB  LEU A 571     -34.107 122.679  41.930  0.00  0.00      PROA C  
ATOM   4460  CG  LEU A 571     -32.777 122.755  42.713  0.00  0.00      PROA C  
ATOM   4461  CD1 LEU A 571     -32.666 121.560  43.671  0.00  0.00      PROA C  
ATOM   4462  CD2 LEU A 571     -31.550 122.805  41.791  0.00  0.00      PROA C  
ATOM   4463  N   ALA A 572     -35.772 122.989  39.087  0.00  0.00      PROA N  
ATOM   4464  CA  ALA A 572     -36.984 122.812  38.325  0.00  0.00      PROA C  
ATOM   4465  C   ALA A 572     -38.049 121.969  39.028  0.00  0.00      PROA C  
ATOM   4466  O   ALA A 572     -37.769 120.917  39.603  0.00  0.00      PROA O  
ATOM   4467  CB  ALA A 572     -36.642 122.209  36.954  0.00  0.00      PROA C  
ATOM   4468  N   ARG A 573     -39.316 122.434  39.023  0.00  0.00      PROA N  
ATOM   4469  CA  ARG A 573     -40.458 121.651  39.469  0.00  0.00      PROA C  
ATOM   4470  C   ARG A 573     -40.707 120.421  38.606  0.00  0.00      PROA C  
ATOM   4471  O   ARG A 573     -40.955 119.325  39.101  0.00  0.00      PROA O  
ATOM   4472  CB  ARG A 573     -41.738 122.526  39.521  0.00  0.00      PROA C  
ATOM   4473  CG  ARG A 573     -41.675 123.642  40.588  0.00  0.00      PROA C  
ATOM   4474  CD  ARG A 573     -42.886 124.590  40.585  0.00  0.00      PROA C  
ATOM   4475  NE  ARG A 573     -44.087 123.792  40.990  0.00  0.00      PROA N  
ATOM   4476  CZ  ARG A 573     -45.337 124.232  40.923  0.00  0.00      PROA C  
ATOM   4477  NH1 ARG A 573     -45.643 125.430  40.481  0.00  0.00      PROA N1+
ATOM   4478  NH2 ARG A 573     -46.319 123.448  41.317  0.00  0.00      PROA N  
ATOM   4479  N   ASN A 574     -40.602 120.604  37.275  0.00  0.00      PROA N  
ATOM   4480  CA  ASN A 574     -40.806 119.582  36.264  0.00  0.00      PROA C  
ATOM   4481  C   ASN A 574     -39.508 119.397  35.489  0.00  0.00      PROA C  
ATOM   4482  O   ASN A 574     -38.708 120.320  35.357  0.00  0.00      PROA O  
ATOM   4483  CB  ASN A 574     -41.908 119.964  35.231  0.00  0.00      PROA C  
ATOM   4484  CG  ASN A 574     -43.270 120.187  35.883  0.00  0.00      PROA C  
ATOM   4485  ND2 ASN A 574     -43.530 121.420  36.374  0.00  0.00      PROA N  
ATOM   4486  OD1 ASN A 574     -44.129 119.300  35.895  0.00  0.00      PROA O  
ATOM   4487  N   LEU A 575     -39.267 118.188  34.948  0.00  0.00      PROA N  
ATOM   4488  CA  LEU A 575     -38.181 117.886  34.025  0.00  0.00      PROA C  
ATOM   4489  C   LEU A 575     -38.151 118.835  32.806  0.00  0.00      PROA C  
ATOM   4490  O   LEU A 575     -39.189 119.097  32.198  0.00  0.00      PROA O  
ATOM   4491  CB  LEU A 575     -38.343 116.399  33.606  0.00  0.00      PROA C  
ATOM   4492  CG  LEU A 575     -37.348 115.829  32.577  0.00  0.00      PROA C  
ATOM   4493  CD1 LEU A 575     -35.904 115.891  33.083  0.00  0.00      PROA C  
ATOM   4494  CD2 LEU A 575     -37.711 114.378  32.224  0.00  0.00      PROA C  
ATOM   4495  N   MET A 576     -36.975 119.420  32.457  0.00  0.00      PROA N  
ATOM   4496  CA  MET A 576     -36.879 120.554  31.527  0.00  0.00      PROA C  
ATOM   4497  C   MET A 576     -36.874 120.201  30.023  0.00  0.00      PROA C  
ATOM   4498  O   MET A 576     -37.520 119.224  29.654  0.00  0.00      PROA O  
ATOM   4499  CB  MET A 576     -35.743 121.506  31.967  0.00  0.00      PROA C  
ATOM   4500  CG  MET A 576     -36.003 122.168  33.341  0.00  0.00      PROA C  
ATOM   4501  SD  MET A 576     -37.484 123.232  33.429  0.00  0.00      PROA S  
ATOM   4502  CE  MET A 576     -36.884 124.591  32.387  0.00  0.00      PROA C  
ATOM   4503  N   PHE A 577     -36.184 120.959  29.100  0.00  0.00      PROA N  
ATOM   4504  CA  PHE A 577     -36.273 120.801  27.624  0.00  0.00      PROA C  
ATOM   4505  C   PHE A 577     -35.420 121.821  26.787  0.00  0.00      PROA C  
ATOM   4506  O   PHE A 577     -35.987 122.756  26.223  0.00  0.00      PROA O  
ATOM   4507  CB  PHE A 577     -37.783 120.904  27.162  0.00  0.00      PROA C  
ATOM   4508  CG  PHE A 577     -38.231 120.638  25.741  0.00  0.00      PROA C  
ATOM   4509  CD1 PHE A 577     -37.382 120.339  24.666  0.00  0.00      PROA C  
ATOM   4510  CD2 PHE A 577     -39.616 120.717  25.492  0.00  0.00      PROA C  
ATOM   4511  CE1 PHE A 577     -37.890 120.182  23.369  0.00  0.00      PROA C  
ATOM   4512  CE2 PHE A 577     -40.135 120.526  24.207  0.00  0.00      PROA C  
ATOM   4513  CZ  PHE A 577     -39.268 120.269  23.141  0.00  0.00      PROA C  
ATOM   4514  N   VAL A 578     -34.064 121.704  26.642  0.00  0.00      PROA N  
ATOM   4515  CA  VAL A 578     -33.302 122.421  25.586  0.00  0.00      PROA C  
ATOM   4516  C   VAL A 578     -31.973 121.748  25.126  0.00  0.00      PROA C  
ATOM   4517  O   VAL A 578     -31.179 121.264  25.933  0.00  0.00      PROA O  
ATOM   4518  CB  VAL A 578     -33.106 123.910  25.868  0.00  0.00      PROA C  
ATOM   4519  CG1 VAL A 578     -32.419 124.086  27.225  0.00  0.00      PROA C  
ATOM   4520  CG2 VAL A 578     -32.364 124.649  24.732  0.00  0.00      PROA C  
ATOM   4521  N   ASP A 579     -31.719 121.680  23.788  0.00  0.00      PROA N  
ATOM   4522  CA  ASP A 579     -30.656 120.934  23.105  0.00  0.00      PROA C  
ATOM   4523  C   ASP A 579     -29.332 121.716  22.974  0.00  0.00      PROA C  
ATOM   4524  O   ASP A 579     -29.334 122.943  22.856  0.00  0.00      PROA O  
ATOM   4525  CB  ASP A 579     -31.169 120.543  21.671  0.00  0.00      PROA C  
ATOM   4526  CG  ASP A 579     -31.307 119.043  21.403  0.00  0.00      PROA C  
ATOM   4527  OD1 ASP A 579     -30.764 118.200  22.161  0.00  0.00      PROA O  
ATOM   4528  OD2 ASP A 579     -31.927 118.709  20.352  0.00  0.00      PROA O1-
ATOM   4529  N   ILE A 580     -28.165 121.022  22.971  0.00  0.00      PROA N  
ATOM   4530  CA  ILE A 580     -26.847 121.644  22.789  0.00  0.00      PROA C  
ATOM   4531  C   ILE A 580     -25.963 120.941  21.751  0.00  0.00      PROA C  
ATOM   4532  O   ILE A 580     -25.717 119.742  21.881  0.00  0.00      PROA O  
ATOM   4533  CB  ILE A 580     -26.025 121.788  24.074  0.00  0.00      PROA C  
ATOM   4534  CG1 ILE A 580     -26.202 120.596  25.044  0.00  0.00      PROA C  
ATOM   4535  CG2 ILE A 580     -26.415 123.141  24.692  0.00  0.00      PROA C  
ATOM   4536  CD  ILE A 580     -25.228 120.644  26.226  0.00  0.00      PROA C  
ATOM   4537  N   PRO A 581     -25.436 121.596  20.716  0.00  0.00      PROA N  
ATOM   4538  CA  PRO A 581     -24.307 121.099  19.923  0.00  0.00      PROA C  
ATOM   4539  C   PRO A 581     -23.065 120.638  20.688  0.00  0.00      PROA C  
ATOM   4540  O   PRO A 581     -22.638 121.313  21.627  0.00  0.00      PROA O  
ATOM   4541  CB  PRO A 581     -23.979 122.269  18.978  0.00  0.00      PROA C  
ATOM   4542  CG  PRO A 581     -25.306 123.017  18.837  0.00  0.00      PROA C  
ATOM   4543  CD  PRO A 581     -25.892 122.905  20.241  0.00  0.00      PROA C  
ATOM   4544  N   ILE A 582     -22.430 119.523  20.268  0.00  0.00      PROA N  
ATOM   4545  CA  ILE A 582     -21.066 119.169  20.653  0.00  0.00      PROA C  
ATOM   4546  C   ILE A 582     -20.046 120.216  20.221  0.00  0.00      PROA C  
ATOM   4547  O   ILE A 582     -20.002 120.648  19.066  0.00  0.00      PROA O  
ATOM   4548  CB  ILE A 582     -20.646 117.787  20.145  0.00  0.00      PROA C  
ATOM   4549  CG1 ILE A 582     -21.427 116.699  20.914  0.00  0.00      PROA C  
ATOM   4550  CG2 ILE A 582     -19.115 117.552  20.253  0.00  0.00      PROA C  
ATOM   4551  CD  ILE A 582     -21.192 115.299  20.348  0.00  0.00      PROA C  
ATOM   4552  N   VAL A 583     -19.176 120.620  21.157  0.00  0.00      PROA N  
ATOM   4553  CA  VAL A 583     -18.098 121.562  20.948  0.00  0.00      PROA C  
ATOM   4554  C   VAL A 583     -16.823 120.785  20.650  0.00  0.00      PROA C  
ATOM   4555  O   VAL A 583     -16.551 119.744  21.253  0.00  0.00      PROA O  
ATOM   4556  CB  VAL A 583     -17.928 122.465  22.170  0.00  0.00      PROA C  
ATOM   4557  CG1 VAL A 583     -16.731 123.427  22.029  0.00  0.00      PROA C  
ATOM   4558  CG2 VAL A 583     -19.220 123.280  22.362  0.00  0.00      PROA C  
ATOM   4559  N   ASP A 584     -15.999 121.256  19.682  0.00  0.00      PROA N  
ATOM   4560  CA  ASP A 584     -14.720 120.641  19.365  0.00  0.00      PROA C  
ATOM   4561  C   ASP A 584     -13.784 120.620  20.583  0.00  0.00      PROA C  
ATOM   4562  O   ASP A 584     -13.744 121.564  21.376  0.00  0.00      PROA O  
ATOM   4563  CB  ASP A 584     -14.075 121.367  18.147  0.00  0.00      PROA C  
ATOM   4564  CG  ASP A 584     -12.946 120.592  17.477  0.00  0.00      PROA C  
ATOM   4565  OD1 ASP A 584     -12.710 119.401  17.806  0.00  0.00      PROA O  
ATOM   4566  OD2 ASP A 584     -12.308 121.168  16.555  0.00  0.00      PROA O1-
ATOM   4567  N   HIS A 585     -13.021 119.527  20.785  0.00  0.00      PROA N  
ATOM   4568  CA  HIS A 585     -12.202 119.325  21.971  0.00  0.00      PROA C  
ATOM   4569  C   HIS A 585     -11.163 120.413  22.190  0.00  0.00      PROA C  
ATOM   4570  O   HIS A 585     -11.024 120.946  23.290  0.00  0.00      PROA O  
ATOM   4571  CB  HIS A 585     -11.524 117.924  21.940  0.00  0.00      PROA C  
ATOM   4572  CG  HIS A 585     -10.471 117.676  23.002  0.00  0.00      PROA C  
ATOM   4573  CD2 HIS A 585     -10.581 117.106  24.236  0.00  0.00      PROA C  
ATOM   4574  ND1 HIS A 585      -9.116 117.838  22.787  0.00  0.00      PROA N  
ATOM   4575  CE1 HIS A 585      -8.476 117.388  23.894  0.00  0.00      PROA C  
ATOM   4576  NE2 HIS A 585      -9.323 116.932  24.801  0.00  0.00      PROA N  
ATOM   4577  N   GLN A 586     -10.447 120.821  21.120  0.00  0.00      PROA N  
ATOM   4578  CA  GLN A 586      -9.509 121.930  21.171  0.00  0.00      PROA C  
ATOM   4579  C   GLN A 586     -10.154 123.279  21.487  0.00  0.00      PROA C  
ATOM   4580  O   GLN A 586      -9.614 124.063  22.267  0.00  0.00      PROA O  
ATOM   4581  CB  GLN A 586      -8.593 121.983  19.919  0.00  0.00      PROA C  
ATOM   4582  CG  GLN A 586      -9.284 122.239  18.554  0.00  0.00      PROA C  
ATOM   4583  CD  GLN A 586      -9.081 123.670  18.040  0.00  0.00      PROA C  
ATOM   4584  NE2 GLN A 586      -7.811 124.021  17.729  0.00  0.00      PROA N  
ATOM   4585  OE1 GLN A 586     -10.014 124.462  17.897  0.00  0.00      PROA O  
ATOM   4586  N   LYS A 587     -11.353 123.574  20.931  0.00  0.00      PROA N  
ATOM   4587  CA  LYS A 587     -12.133 124.752  21.289  0.00  0.00      PROA C  
ATOM   4588  C   LYS A 587     -12.557 124.800  22.754  0.00  0.00      PROA C  
ATOM   4589  O   LYS A 587     -12.418 125.821  23.431  0.00  0.00      PROA O  
ATOM   4590  CB  LYS A 587     -13.373 124.956  20.374  0.00  0.00      PROA C  
ATOM   4591  CG  LYS A 587     -12.994 125.328  18.931  0.00  0.00      PROA C  
ATOM   4592  CD  LYS A 587     -14.138 125.978  18.124  0.00  0.00      PROA C  
ATOM   4593  CE  LYS A 587     -15.375 125.088  17.918  0.00  0.00      PROA C  
ATOM   4594  NZ  LYS A 587     -16.389 125.783  17.082  0.00  0.00      PROA N1+
ATOM   4595  N   CYS A 588     -13.048 123.671  23.303  0.00  0.00      PROA N  
ATOM   4596  CA  CYS A 588     -13.343 123.557  24.723  0.00  0.00      PROA C  
ATOM   4597  C   CYS A 588     -12.119 123.716  25.613  0.00  0.00      PROA C  
ATOM   4598  O   CYS A 588     -12.125 124.473  26.587  0.00  0.00      PROA O  
ATOM   4599  CB  CYS A 588     -14.019 122.201  25.039  0.00  0.00      PROA C  
ATOM   4600  SG  CYS A 588     -14.701 122.118  26.728  0.00  0.00      PROA S  
ATOM   4601  N   ALA A 589     -11.011 123.029  25.265  0.00  0.00      PROA N  
ATOM   4602  CA  ALA A 589      -9.761 123.121  25.980  0.00  0.00      PROA C  
ATOM   4603  C   ALA A 589      -9.167 124.525  25.983  0.00  0.00      PROA C  
ATOM   4604  O   ALA A 589      -8.780 125.039  27.030  0.00  0.00      PROA O  
ATOM   4605  CB  ALA A 589      -8.753 122.118  25.386  0.00  0.00      PROA C  
ATOM   4606  N   THR A 590      -9.128 125.218  24.820  0.00  0.00      PROA N  
ATOM   4607  CA  THR A 590      -8.611 126.585  24.749  0.00  0.00      PROA C  
ATOM   4608  C   THR A 590      -9.416 127.566  25.587  0.00  0.00      PROA C  
ATOM   4609  O   THR A 590      -8.838 128.370  26.320  0.00  0.00      PROA O  
ATOM   4610  CB  THR A 590      -8.337 127.123  23.336  0.00  0.00      PROA C  
ATOM   4611  CG2 THR A 590      -9.595 127.541  22.566  0.00  0.00      PROA C  
ATOM   4612  OG1 THR A 590      -7.450 128.239  23.346  0.00  0.00      PROA O  
ATOM   4613  N   ALA A 591     -10.765 127.478  25.572  0.00  0.00      PROA N  
ATOM   4614  CA  ALA A 591     -11.643 128.309  26.377  0.00  0.00      PROA C  
ATOM   4615  C   ALA A 591     -11.408 128.174  27.883  0.00  0.00      PROA C  
ATOM   4616  O   ALA A 591     -11.339 129.166  28.610  0.00  0.00      PROA O  
ATOM   4617  CB  ALA A 591     -13.108 127.971  26.045  0.00  0.00      PROA C  
ATOM   4618  N   TYR A 592     -11.219 126.935  28.377  0.00  0.00      PROA N  
ATOM   4619  CA  TYR A 592     -10.870 126.690  29.764  0.00  0.00      PROA C  
ATOM   4620  C   TYR A 592      -9.411 126.969  30.133  0.00  0.00      PROA C  
ATOM   4621  O   TYR A 592      -9.097 127.182  31.304  0.00  0.00      PROA O  
ATOM   4622  CB  TYR A 592     -11.305 125.269  30.212  0.00  0.00      PROA C  
ATOM   4623  CG  TYR A 592     -12.785 125.267  30.508  0.00  0.00      PROA C  
ATOM   4624  CD1 TYR A 592     -13.256 126.006  31.607  0.00  0.00      PROA C  
ATOM   4625  CD2 TYR A 592     -13.703 124.507  29.760  0.00  0.00      PROA C  
ATOM   4626  CE1 TYR A 592     -14.612 125.995  31.951  0.00  0.00      PROA C  
ATOM   4627  CE2 TYR A 592     -15.062 124.480  30.112  0.00  0.00      PROA C  
ATOM   4628  CZ  TYR A 592     -15.509 125.214  31.219  0.00  0.00      PROA C  
ATOM   4629  OH  TYR A 592     -16.852 125.166  31.633  0.00  0.00      PROA O  
ATOM   4630  N   THR A 593      -8.469 127.027  29.165  0.00  0.00      PROA N  
ATOM   4631  CA  THR A 593      -7.113 127.516  29.451  0.00  0.00      PROA C  
ATOM   4632  C   THR A 593      -7.017 129.028  29.603  0.00  0.00      PROA C  
ATOM   4633  O   THR A 593      -6.115 129.526  30.280  0.00  0.00      PROA O  
ATOM   4634  CB  THR A 593      -6.015 127.088  28.473  0.00  0.00      PROA C  
ATOM   4635  CG2 THR A 593      -5.794 125.570  28.581  0.00  0.00      PROA C  
ATOM   4636  OG1 THR A 593      -6.310 127.405  27.117  0.00  0.00      PROA O  
ATOM   4637  N   LYS A 594      -7.934 129.814  28.996  0.00  0.00      PROA N  
ATOM   4638  CA  LYS A 594      -7.986 131.254  29.201  0.00  0.00      PROA C  
ATOM   4639  C   LYS A 594      -8.283 131.659  30.647  0.00  0.00      PROA C  
ATOM   4640  O   LYS A 594      -9.171 131.114  31.302  0.00  0.00      PROA O  
ATOM   4641  CB  LYS A 594      -8.990 131.956  28.248  0.00  0.00      PROA C  
ATOM   4642  CG  LYS A 594      -8.630 131.881  26.751  0.00  0.00      PROA C  
ATOM   4643  CD  LYS A 594      -7.280 132.518  26.358  0.00  0.00      PROA C  
ATOM   4644  CE  LYS A 594      -7.169 134.020  26.674  0.00  0.00      PROA C  
ATOM   4645  NZ  LYS A 594      -5.890 134.576  26.164  0.00  0.00      PROA N1+
ATOM   4646  N   GLN A 595      -7.533 132.646  31.183  0.00  0.00      PROA N  
ATOM   4647  CA  GLN A 595      -7.725 133.160  32.530  0.00  0.00      PROA C  
ATOM   4648  C   GLN A 595      -9.117 133.763  32.780  0.00  0.00      PROA C  
ATOM   4649  O   GLN A 595      -9.694 134.347  31.856  0.00  0.00      PROA O  
ATOM   4650  CB  GLN A 595      -6.610 134.174  32.904  0.00  0.00      PROA C  
ATOM   4651  CG  GLN A 595      -5.216 133.509  33.027  0.00  0.00      PROA C  
ATOM   4652  CD  GLN A 595      -4.144 134.491  33.512  0.00  0.00      PROA C  
ATOM   4653  NE2 GLN A 595      -3.814 135.494  32.668  0.00  0.00      PROA N  
ATOM   4654  OE1 GLN A 595      -3.603 134.369  34.615  0.00  0.00      PROA O  
ATOM   4655  N   PRO A 596      -9.713 133.669  33.968  0.00  0.00      PROA N  
ATOM   4656  CA  PRO A 596      -9.134 133.146  35.206  0.00  0.00      PROA C  
ATOM   4657  C   PRO A 596      -9.228 131.629  35.332  0.00  0.00      PROA C  
ATOM   4658  O   PRO A 596      -8.747 131.096  36.333  0.00  0.00      PROA O  
ATOM   4659  CB  PRO A 596     -10.003 133.827  36.280  0.00  0.00      PROA C  
ATOM   4660  CG  PRO A 596     -11.386 133.927  35.631  0.00  0.00      PROA C  
ATOM   4661  CD  PRO A 596     -11.040 134.259  34.180  0.00  0.00      PROA C  
ATOM   4662  N   TYR A 597      -9.847 130.908  34.376  0.00  0.00      PROA N  
ATOM   4663  CA  TYR A 597     -10.086 129.475  34.482  0.00  0.00      PROA C  
ATOM   4664  C   TYR A 597      -8.820 128.607  34.635  0.00  0.00      PROA C  
ATOM   4665  O   TYR A 597      -7.771 128.933  34.065  0.00  0.00      PROA O  
ATOM   4666  CB  TYR A 597     -10.942 128.931  33.307  0.00  0.00      PROA C  
ATOM   4667  CG  TYR A 597     -12.327 129.521  33.321  0.00  0.00      PROA C  
ATOM   4668  CD1 TYR A 597     -13.233 129.153  34.328  0.00  0.00      PROA C  
ATOM   4669  CD2 TYR A 597     -12.757 130.395  32.306  0.00  0.00      PROA C  
ATOM   4670  CE1 TYR A 597     -14.536 129.669  34.340  0.00  0.00      PROA C  
ATOM   4671  CE2 TYR A 597     -14.061 130.912  32.314  0.00  0.00      PROA C  
ATOM   4672  CZ  TYR A 597     -14.950 130.551  33.337  0.00  0.00      PROA C  
ATOM   4673  OH  TYR A 597     -16.262 131.075  33.362  0.00  0.00      PROA O  
ATOM   4674  N   PRO A 598      -8.843 127.510  35.399  0.00  0.00      PROA N  
ATOM   4675  CA  PRO A 598      -7.632 126.749  35.686  0.00  0.00      PROA C  
ATOM   4676  C   PRO A 598      -7.304 125.787  34.547  0.00  0.00      PROA C  
ATOM   4677  O   PRO A 598      -8.137 124.975  34.138  0.00  0.00      PROA O  
ATOM   4678  CB  PRO A 598      -7.969 126.005  36.992  0.00  0.00      PROA C  
ATOM   4679  CG  PRO A 598      -9.490 125.831  36.943  0.00  0.00      PROA C  
ATOM   4680  CD  PRO A 598      -9.957 127.120  36.269  0.00  0.00      PROA C  
ATOM   4681  N   GLY A 599      -6.067 125.872  34.010  0.00  0.00      PROA N  
ATOM   4682  CA  GLY A 599      -5.550 124.981  32.970  0.00  0.00      PROA C  
ATOM   4683  C   GLY A 599      -5.541 123.504  33.304  0.00  0.00      PROA C  
ATOM   4684  O   GLY A 599      -5.398 123.100  34.459  0.00  0.00      PROA O  
ATOM   4685  N   ALA A 600      -5.678 122.663  32.255  0.00  0.00      PROA N  
ATOM   4686  CA  ALA A 600      -5.546 121.213  32.287  0.00  0.00      PROA C  
ATOM   4687  C   ALA A 600      -6.689 120.475  32.990  0.00  0.00      PROA C  
ATOM   4688  O   ALA A 600      -6.633 119.264  33.210  0.00  0.00      PROA O  
ATOM   4689  CB  ALA A 600      -4.155 120.772  32.800  0.00  0.00      PROA C  
ATOM   4690  N   LYS A 601      -7.779 121.190  33.342  0.00  0.00      PROA N  
ATOM   4691  CA  LYS A 601      -8.993 120.603  33.880  0.00  0.00      PROA C  
ATOM   4692  C   LYS A 601      -9.721 119.749  32.835  0.00  0.00      PROA C  
ATOM   4693  O   LYS A 601     -10.154 118.630  33.111  0.00  0.00      PROA O  
ATOM   4694  CB  LYS A 601      -9.895 121.730  34.436  0.00  0.00      PROA C  
ATOM   4695  CG  LYS A 601     -10.890 121.264  35.516  0.00  0.00      PROA C  
ATOM   4696  CD  LYS A 601     -11.576 122.472  36.182  0.00  0.00      PROA C  
ATOM   4697  CE  LYS A 601     -12.632 122.146  37.253  0.00  0.00      PROA C  
ATOM   4698  NZ  LYS A 601     -11.992 121.616  38.487  0.00  0.00      PROA N1+
ATOM   4699  N   VAL A 602      -9.821 120.256  31.582  0.00  0.00      PROA N  
ATOM   4700  CA  VAL A 602     -10.270 119.518  30.404  0.00  0.00      PROA C  
ATOM   4701  C   VAL A 602      -9.295 118.394  30.027  0.00  0.00      PROA C  
ATOM   4702  O   VAL A 602      -8.074 118.557  30.080  0.00  0.00      PROA O  
ATOM   4703  CB  VAL A 602     -10.535 120.451  29.215  0.00  0.00      PROA C  
ATOM   4704  CG1 VAL A 602     -10.982 119.682  27.952  0.00  0.00      PROA C  
ATOM   4705  CG2 VAL A 602     -11.639 121.457  29.600  0.00  0.00      PROA C  
ATOM   4706  N   THR A 603      -9.804 117.212  29.627  0.00  0.00      PROA N  
ATOM   4707  CA  THR A 603      -8.967 116.058  29.309  0.00  0.00      PROA C  
ATOM   4708  C   THR A 603      -9.678 115.186  28.283  0.00  0.00      PROA C  
ATOM   4709  O   THR A 603     -10.822 115.441  27.906  0.00  0.00      PROA O  
ATOM   4710  CB  THR A 603      -8.528 115.267  30.553  0.00  0.00      PROA C  
ATOM   4711  CG2 THR A 603      -9.725 114.622  31.266  0.00  0.00      PROA C  
ATOM   4712  OG1 THR A 603      -7.582 114.242  30.257  0.00  0.00      PROA O  
ATOM   4713  N   VAL A 604      -9.012 114.130  27.773  0.00  0.00      PROA N  
ATOM   4714  CA  VAL A 604      -9.451 113.301  26.653  0.00  0.00      PROA C  
ATOM   4715  C   VAL A 604     -10.694 112.469  26.975  0.00  0.00      PROA C  
ATOM   4716  O   VAL A 604     -11.471 112.077  26.101  0.00  0.00      PROA O  
ATOM   4717  CB  VAL A 604      -8.291 112.422  26.171  0.00  0.00      PROA C  
ATOM   4718  CG1 VAL A 604      -7.889 111.365  27.224  0.00  0.00      PROA C  
ATOM   4719  CG2 VAL A 604      -8.620 111.761  24.816  0.00  0.00      PROA C  
ATOM   4720  N   ASN A 605     -10.959 112.256  28.278  0.00  0.00      PROA N  
ATOM   4721  CA  ASN A 605     -12.117 111.541  28.785  0.00  0.00      PROA C  
ATOM   4722  C   ASN A 605     -13.302 112.473  29.013  0.00  0.00      PROA C  
ATOM   4723  O   ASN A 605     -14.313 112.094  29.604  0.00  0.00      PROA O  
ATOM   4724  CB  ASN A 605     -11.770 110.880  30.139  0.00  0.00      PROA C  
ATOM   4725  CG  ASN A 605     -10.661 109.849  29.955  0.00  0.00      PROA C  
ATOM   4726  ND2 ASN A 605      -9.703 109.814  30.910  0.00  0.00      PROA N  
ATOM   4727  OD1 ASN A 605     -10.622 109.108  28.967  0.00  0.00      PROA O  
ATOM   4728  N   MET A 606     -13.214 113.718  28.523  0.00  0.00      PROA N  
ATOM   4729  CA  MET A 606     -14.259 114.706  28.625  0.00  0.00      PROA C  
ATOM   4730  C   MET A 606     -14.759 115.129  27.257  0.00  0.00      PROA C  
ATOM   4731  O   MET A 606     -14.014 115.282  26.288  0.00  0.00      PROA O  
ATOM   4732  CB  MET A 606     -13.804 115.944  29.427  0.00  0.00      PROA C  
ATOM   4733  CG  MET A 606     -13.509 115.621  30.902  0.00  0.00      PROA C  
ATOM   4734  SD  MET A 606     -12.855 117.041  31.814  0.00  0.00      PROA S  
ATOM   4735  CE  MET A 606     -12.740 116.164  33.394  0.00  0.00      PROA C  
ATOM   4736  N   LEU A 607     -16.080 115.303  27.167  0.00  0.00      PROA N  
ATOM   4737  CA  LEU A 607     -16.812 115.731  26.003  0.00  0.00      PROA C  
ATOM   4738  C   LEU A 607     -17.441 117.059  26.388  0.00  0.00      PROA C  
ATOM   4739  O   LEU A 607     -17.919 117.232  27.507  0.00  0.00      PROA O  
ATOM   4740  CB  LEU A 607     -17.863 114.637  25.666  0.00  0.00      PROA C  
ATOM   4741  CG  LEU A 607     -18.753 114.813  24.412  0.00  0.00      PROA C  
ATOM   4742  CD1 LEU A 607     -19.933 115.767  24.640  0.00  0.00      PROA C  
ATOM   4743  CD2 LEU A 607     -17.963 115.191  23.151  0.00  0.00      PROA C  
ATOM   4744  N   CYS A 608     -17.413 118.066  25.499  0.00  0.00      PROA N  
ATOM   4745  CA  CYS A 608     -17.976 119.369  25.801  0.00  0.00      PROA C  
ATOM   4746  C   CYS A 608     -19.112 119.667  24.854  0.00  0.00      PROA C  
ATOM   4747  O   CYS A 608     -19.065 119.348  23.666  0.00  0.00      PROA O  
ATOM   4748  CB  CYS A 608     -16.948 120.510  25.683  0.00  0.00      PROA C  
ATOM   4749  SG  CYS A 608     -15.520 120.275  26.775  0.00  0.00      PROA S  
ATOM   4750  N   ALA A 609     -20.174 120.301  25.357  0.00  0.00      PROA N  
ATOM   4751  CA  ALA A 609     -21.297 120.660  24.532  0.00  0.00      PROA C  
ATOM   4752  C   ALA A 609     -21.899 121.948  25.068  0.00  0.00      PROA C  
ATOM   4753  O   ALA A 609     -21.849 122.244  26.264  0.00  0.00      PROA O  
ATOM   4754  CB  ALA A 609     -22.312 119.501  24.431  0.00  0.00      PROA C  
ATOM   4755  N   GLY A 610     -22.433 122.787  24.165  0.00  0.00      PROA N  
ATOM   4756  CA  GLY A 610     -22.854 124.141  24.493  0.00  0.00      PROA C  
ATOM   4757  C   GLY A 610     -22.638 125.076  23.340  0.00  0.00      PROA C  
ATOM   4758  O   GLY A 610     -22.224 124.684  22.252  0.00  0.00      PROA O  
ATOM   4759  N   LEU A 611     -22.927 126.366  23.570  0.00  0.00      PROA N  
ATOM   4760  CA  LEU A 611     -22.752 127.423  22.594  0.00  0.00      PROA C  
ATOM   4761  C   LEU A 611     -21.744 128.425  23.135  0.00  0.00      PROA C  
ATOM   4762  O   LEU A 611     -21.662 128.664  24.340  0.00  0.00      PROA O  
ATOM   4763  CB  LEU A 611     -24.079 128.156  22.253  0.00  0.00      PROA C  
ATOM   4764  CG  LEU A 611     -25.195 127.244  21.685  0.00  0.00      PROA C  
ATOM   4765  CD1 LEU A 611     -26.134 126.714  22.780  0.00  0.00      PROA C  
ATOM   4766  CD2 LEU A 611     -26.020 127.988  20.623  0.00  0.00      PROA C  
ATOM   4767  N   ASP A 612     -20.941 129.050  22.249  0.00  0.00      PROA N  
ATOM   4768  CA  ASP A 612     -19.942 130.058  22.588  0.00  0.00      PROA C  
ATOM   4769  C   ASP A 612     -20.535 131.292  23.284  0.00  0.00      PROA C  
ATOM   4770  O   ASP A 612     -19.975 131.849  24.231  0.00  0.00      PROA O  
ATOM   4771  CB  ASP A 612     -19.084 130.424  21.334  0.00  0.00      PROA C  
ATOM   4772  CG  ASP A 612     -19.819 131.067  20.159  0.00  0.00      PROA C  
ATOM   4773  OD1 ASP A 612     -21.070 130.991  20.052  0.00  0.00      PROA O  
ATOM   4774  OD2 ASP A 612     -19.109 131.596  19.260  0.00  0.00      PROA O1-
ATOM   4775  N   ARG A 613     -21.738 131.701  22.850  0.00  0.00      PROA N  
ATOM   4776  CA  ARG A 613     -22.534 132.771  23.412  0.00  0.00      PROA C  
ATOM   4777  C   ARG A 613     -23.094 132.440  24.802  0.00  0.00      PROA C  
ATOM   4778  O   ARG A 613     -23.523 133.319  25.551  0.00  0.00      PROA O  
ATOM   4779  CB  ARG A 613     -23.684 133.081  22.412  0.00  0.00      PROA C  
ATOM   4780  CG  ARG A 613     -24.666 134.211  22.795  0.00  0.00      PROA C  
ATOM   4781  CD  ARG A 613     -24.003 135.578  23.019  0.00  0.00      PROA C  
ATOM   4782  NE  ARG A 613     -25.085 136.568  23.339  0.00  0.00      PROA N  
ATOM   4783  CZ  ARG A 613     -25.807 137.233  22.445  0.00  0.00      PROA C  
ATOM   4784  NH1 ARG A 613     -25.651 137.091  21.148  0.00  0.00      PROA N1+
ATOM   4785  NH2 ARG A 613     -26.726 138.077  22.866  0.00  0.00      PROA N  
ATOM   4786  N   GLY A 614     -23.067 131.153  25.208  0.00  0.00      PROA N  
ATOM   4787  CA  GLY A 614     -23.684 130.675  26.437  0.00  0.00      PROA C  
ATOM   4788  C   GLY A 614     -25.187 130.597  26.346  0.00  0.00      PROA C  
ATOM   4789  O   GLY A 614     -25.757 130.260  25.307  0.00  0.00      PROA O  
ATOM   4790  N   GLY A 615     -25.880 130.872  27.465  0.00  0.00      PROA N  
ATOM   4791  CA  GLY A 615     -27.322 130.697  27.598  0.00  0.00      PROA C  
ATOM   4792  C   GLY A 615     -27.647 129.291  28.020  0.00  0.00      PROA C  
ATOM   4793  O   GLY A 615     -27.783 128.997  29.207  0.00  0.00      PROA O  
ATOM   4794  N   LYS A 616     -27.770 128.366  27.049  0.00  0.00      PROA N  
ATOM   4795  CA  LYS A 616     -27.948 126.954  27.330  0.00  0.00      PROA C  
ATOM   4796  C   LYS A 616     -26.676 126.369  27.967  0.00  0.00      PROA C  
ATOM   4797  O   LYS A 616     -25.571 126.476  27.432  0.00  0.00      PROA O  
ATOM   4798  CB  LYS A 616     -28.314 126.176  26.034  0.00  0.00      PROA C  
ATOM   4799  CG  LYS A 616     -29.114 124.872  26.260  0.00  0.00      PROA C  
ATOM   4800  CD  LYS A 616     -28.485 123.944  27.314  0.00  0.00      PROA C  
ATOM   4801  CE  LYS A 616     -28.848 122.459  27.327  0.00  0.00      PROA C  
ATOM   4802  NZ  LYS A 616     -27.886 121.761  28.228  0.00  0.00      PROA N1+
ATOM   4803  N   ASP A 617     -26.824 125.705  29.131  0.00  0.00      PROA N  
ATOM   4804  CA  ASP A 617     -25.757 125.017  29.816  0.00  0.00      PROA C  
ATOM   4805  C   ASP A 617     -26.347 123.844  30.602  0.00  0.00      PROA C  
ATOM   4806  O   ASP A 617     -27.514 123.482  30.436  0.00  0.00      PROA O  
ATOM   4807  CB  ASP A 617     -25.009 126.054  30.692  0.00  0.00      PROA C  
ATOM   4808  CG  ASP A 617     -23.602 125.662  31.121  0.00  0.00      PROA C  
ATOM   4809  OD1 ASP A 617     -23.182 124.493  30.930  0.00  0.00      PROA O  
ATOM   4810  OD2 ASP A 617     -22.918 126.558  31.686  0.00  0.00      PROA O1-
ATOM   4811  N   SER A 618     -25.545 123.184  31.437  0.00  0.00      PROA N  
ATOM   4812  CA  SER A 618     -25.975 122.248  32.461  0.00  0.00      PROA C  
ATOM   4813  C   SER A 618     -25.535 122.774  33.813  0.00  0.00      PROA C  
ATOM   4814  O   SER A 618     -24.404 123.225  33.982  0.00  0.00      PROA O  
ATOM   4815  CB  SER A 618     -25.473 120.788  32.270  0.00  0.00      PROA C  
ATOM   4816  OG  SER A 618     -24.062 120.725  32.039  0.00  0.00      PROA O  
ATOM   4817  N   CYS A 619     -26.438 122.770  34.814  0.00  0.00      PROA N  
ATOM   4818  CA  CYS A 619     -26.231 123.485  36.067  0.00  0.00      PROA C  
ATOM   4819  C   CYS A 619     -26.318 122.559  37.266  0.00  0.00      PROA C  
ATOM   4820  O   CYS A 619     -26.418 121.337  37.159  0.00  0.00      PROA O  
ATOM   4821  CB  CYS A 619     -27.269 124.625  36.284  0.00  0.00      PROA C  
ATOM   4822  SG  CYS A 619     -27.536 125.674  34.835  0.00  0.00      PROA S  
ATOM   4823  N   ARG A 620     -26.292 123.161  38.473  0.00  0.00      PROA N  
ATOM   4824  CA  ARG A 620     -26.456 122.510  39.758  0.00  0.00      PROA C  
ATOM   4825  C   ARG A 620     -27.781 121.750  39.827  0.00  0.00      PROA C  
ATOM   4826  O   ARG A 620     -28.838 122.274  39.480  0.00  0.00      PROA O  
ATOM   4827  CB  ARG A 620     -26.414 123.581  40.890  0.00  0.00      PROA C  
ATOM   4828  CG  ARG A 620     -25.259 124.606  40.759  0.00  0.00      PROA C  
ATOM   4829  CD  ARG A 620     -25.238 125.652  41.885  0.00  0.00      PROA C  
ATOM   4830  NE  ARG A 620     -24.253 126.710  41.481  0.00  0.00      PROA N  
ATOM   4831  CZ  ARG A 620     -24.181 127.914  42.032  0.00  0.00      PROA C  
ATOM   4832  NH1 ARG A 620     -24.856 128.237  43.112  0.00  0.00      PROA N1+
ATOM   4833  NH2 ARG A 620     -23.412 128.829  41.481  0.00  0.00      PROA N  
ATOM   4834  N   GLY A 621     -27.745 120.471  40.247  0.00  0.00      PROA N  
ATOM   4835  CA  GLY A 621     -28.924 119.609  40.333  0.00  0.00      PROA C  
ATOM   4836  C   GLY A 621     -29.083 118.666  39.164  0.00  0.00      PROA C  
ATOM   4837  O   GLY A 621     -29.849 117.707  39.240  0.00  0.00      PROA O  
ATOM   4838  N   ASP A 622     -28.329 118.881  38.064  0.00  0.00      PROA N  
ATOM   4839  CA  ASP A 622     -28.337 117.984  36.915  0.00  0.00      PROA C  
ATOM   4840  C   ASP A 622     -27.181 116.993  36.965  0.00  0.00      PROA C  
ATOM   4841  O   ASP A 622     -27.102 116.079  36.144  0.00  0.00      PROA O  
ATOM   4842  CB  ASP A 622     -28.239 118.783  35.581  0.00  0.00      PROA C  
ATOM   4843  CG  ASP A 622     -29.595 118.840  34.892  0.00  0.00      PROA C  
ATOM   4844  OD1 ASP A 622     -30.623 119.068  35.584  0.00  0.00      PROA O  
ATOM   4845  OD2 ASP A 622     -29.615 118.738  33.634  0.00  0.00      PROA O1-
ATOM   4846  N   ALA A 623     -26.265 117.125  37.950  0.00  0.00      PROA N  
ATOM   4847  CA  ALA A 623     -25.073 116.309  38.062  0.00  0.00      PROA C  
ATOM   4848  C   ALA A 623     -25.338 114.805  38.075  0.00  0.00      PROA C  
ATOM   4849  O   ALA A 623     -26.190 114.300  38.807  0.00  0.00      PROA O  
ATOM   4850  CB  ALA A 623     -24.276 116.710  39.317  0.00  0.00      PROA C  
ATOM   4851  N   GLY A 624     -24.610 114.063  37.216  0.00  0.00      PROA N  
ATOM   4852  CA  GLY A 624     -24.803 112.636  37.001  0.00  0.00      PROA C  
ATOM   4853  C   GLY A 624     -25.851 112.275  35.972  0.00  0.00      PROA C  
ATOM   4854  O   GLY A 624     -25.938 111.117  35.563  0.00  0.00      PROA O  
ATOM   4855  N   GLY A 625     -26.657 113.251  35.504  0.00  0.00      PROA N  
ATOM   4856  CA  GLY A 625     -27.575 113.098  34.380  0.00  0.00      PROA C  
ATOM   4857  C   GLY A 625     -26.899 112.714  33.085  0.00  0.00      PROA C  
ATOM   4858  O   GLY A 625     -25.707 112.940  32.882  0.00  0.00      PROA O  
ATOM   4859  N   ALA A 626     -27.654 112.140  32.140  0.00  0.00      PROA N  
ATOM   4860  CA  ALA A 626     -27.093 111.727  30.873  0.00  0.00      PROA C  
ATOM   4861  C   ALA A 626     -27.200 112.812  29.805  0.00  0.00      PROA C  
ATOM   4862  O   ALA A 626     -28.246 113.430  29.607  0.00  0.00      PROA O  
ATOM   4863  CB  ALA A 626     -27.780 110.435  30.403  0.00  0.00      PROA C  
ATOM   4864  N   LEU A 627     -26.095 113.045  29.071  0.00  0.00      PROA N  
ATOM   4865  CA  LEU A 627     -26.079 113.759  27.811  0.00  0.00      PROA C  
ATOM   4866  C   LEU A 627     -26.223 112.714  26.720  0.00  0.00      PROA C  
ATOM   4867  O   LEU A 627     -25.364 111.849  26.525  0.00  0.00      PROA O  
ATOM   4868  CB  LEU A 627     -24.781 114.578  27.602  0.00  0.00      PROA C  
ATOM   4869  CG  LEU A 627     -24.613 115.247  26.217  0.00  0.00      PROA C  
ATOM   4870  CD1 LEU A 627     -25.468 116.510  26.070  0.00  0.00      PROA C  
ATOM   4871  CD2 LEU A 627     -23.145 115.603  25.979  0.00  0.00      PROA C  
ATOM   4872  N   VAL A 628     -27.356 112.742  26.015  0.00  0.00      PROA N  
ATOM   4873  CA  VAL A 628     -27.801 111.656  25.178  0.00  0.00      PROA C  
ATOM   4874  C   VAL A 628     -27.912 112.093  23.734  0.00  0.00      PROA C  
ATOM   4875  O   VAL A 628     -28.170 113.253  23.400  0.00  0.00      PROA O  
ATOM   4876  CB  VAL A 628     -29.083 110.998  25.685  0.00  0.00      PROA C  
ATOM   4877  CG1 VAL A 628     -28.898 110.665  27.173  0.00  0.00      PROA C  
ATOM   4878  CG2 VAL A 628     -30.329 111.874  25.550  0.00  0.00      PROA C  
ATOM   4879  N   PHE A 629     -27.642 111.144  22.832  0.00  0.00      PROA N  
ATOM   4880  CA  PHE A 629     -27.554 111.352  21.409  0.00  0.00      PROA C  
ATOM   4881  C   PHE A 629     -28.509 110.416  20.711  0.00  0.00      PROA C  
ATOM   4882  O   PHE A 629     -28.662 109.250  21.075  0.00  0.00      PROA O  
ATOM   4883  CB  PHE A 629     -26.117 111.123  20.877  0.00  0.00      PROA C  
ATOM   4884  CG  PHE A 629     -25.232 112.191  21.450  0.00  0.00      PROA C  
ATOM   4885  CD1 PHE A 629     -25.106 113.420  20.787  0.00  0.00      PROA C  
ATOM   4886  CD2 PHE A 629     -24.558 111.998  22.668  0.00  0.00      PROA C  
ATOM   4887  CE1 PHE A 629     -24.359 114.456  21.353  0.00  0.00      PROA C  
ATOM   4888  CE2 PHE A 629     -23.811 113.034  23.240  0.00  0.00      PROA C  
ATOM   4889  CZ  PHE A 629     -23.723 114.268  22.586  0.00  0.00      PROA C  
ATOM   4890  N   LEU A 630     -29.214 110.927  19.690  0.00  0.00      PROA N  
ATOM   4891  CA  LEU A 630     -30.135 110.130  18.917  0.00  0.00      PROA C  
ATOM   4892  C   LEU A 630     -29.385 109.431  17.798  0.00  0.00      PROA C  
ATOM   4893  O   LEU A 630     -28.765 110.071  16.945  0.00  0.00      PROA O  
ATOM   4894  CB  LEU A 630     -31.262 111.018  18.332  0.00  0.00      PROA C  
ATOM   4895  CG  LEU A 630     -32.367 110.284  17.543  0.00  0.00      PROA C  
ATOM   4896  CD1 LEU A 630     -33.095 109.259  18.421  0.00  0.00      PROA C  
ATOM   4897  CD2 LEU A 630     -33.378 111.294  16.977  0.00  0.00      PROA C  
ATOM   4898  N   ASP A 631     -29.427 108.084  17.753  0.00  0.00      PROA N  
ATOM   4899  CA  ASP A 631     -29.061 107.353  16.560  0.00  0.00      PROA C  
ATOM   4900  C   ASP A 631     -30.158 107.576  15.518  0.00  0.00      PROA C  
ATOM   4901  O   ASP A 631     -31.266 107.057  15.633  0.00  0.00      PROA O  
ATOM   4902  CB  ASP A 631     -28.763 105.869  16.921  0.00  0.00      PROA C  
ATOM   4903  CG  ASP A 631     -28.426 104.967  15.743  0.00  0.00      PROA C  
ATOM   4904  OD1 ASP A 631     -28.286 105.443  14.588  0.00  0.00      PROA O  
ATOM   4905  OD2 ASP A 631     -28.282 103.736  15.981  0.00  0.00      PROA O1-
ATOM   4906  N   ASN A 632     -29.532 108.303  13.943  1.00 26.97      PROA N  
ATOM   4907  CA  ASN A 632     -30.610 109.301  13.803  1.00 26.97      PROA C  
ATOM   4908  C   ASN A 632     -31.989 108.809  14.251  1.00 26.97      PROA C  
ATOM   4909  O   ASN A 632     -32.377 108.873  15.453  1.00 26.97      PROA O  
ATOM   4910  CB  ASN A 632     -30.656 109.455  12.271  1.00 26.97      PROA C  
ATOM   4911  CG  ASN A 632     -31.478 110.640  11.793  1.00 26.97      PROA C  
ATOM   4912  ND2 ASN A 632     -30.920 111.369  10.852  1.00 26.97      PROA N  
ATOM   4913  OD1 ASN A 632     -32.651 110.806  12.202  1.00 26.97      PROA O  
ATOM   4914  N   GLU A 633     -30.779 106.834  12.275  0.00  0.00      PROA N  
ATOM   4915  CA  GLU A 633     -31.276 105.675  11.557  0.00  0.00      PROA C  
ATOM   4916  C   GLU A 633     -32.170 104.743  12.376  0.00  0.00      PROA C  
ATOM   4917  O   GLU A 633     -33.234 104.322  11.917  0.00  0.00      PROA O  
ATOM   4918  CB  GLU A 633     -30.107 104.870  10.927  0.00  0.00      PROA C  
ATOM   4919  CG  GLU A 633     -29.375 105.651   9.803  0.00  0.00      PROA C  
ATOM   4920  CD  GLU A 633     -28.375 104.784   9.044  0.00  0.00      PROA C  
ATOM   4921  OE1 GLU A 633     -27.367 104.332   9.649  0.00  0.00      PROA O  
ATOM   4922  OE2 GLU A 633     -28.576 104.555   7.821  0.00  0.00      PROA O1-
ATOM   4923  N   THR A 634     -31.776 104.407  13.624  0.00  0.00      PROA N  
ATOM   4924  CA  THR A 634     -32.550 103.479  14.455  0.00  0.00      PROA C  
ATOM   4925  C   THR A 634     -33.665 104.171  15.224  0.00  0.00      PROA C  
ATOM   4926  O   THR A 634     -34.644 103.542  15.627  0.00  0.00      PROA O  
ATOM   4927  CB  THR A 634     -31.712 102.673  15.456  0.00  0.00      PROA C  
ATOM   4928  CG2 THR A 634     -30.661 101.844  14.708  0.00  0.00      PROA C  
ATOM   4929  OG1 THR A 634     -31.006 103.481  16.385  0.00  0.00      PROA O  
ATOM   4930  N   GLN A 635     -33.535 105.495  15.428  0.00  0.00      PROA N  
ATOM   4931  CA  GLN A 635     -34.400 106.344  16.224  0.00  0.00      PROA C  
ATOM   4932  C   GLN A 635     -34.391 105.979  17.707  0.00  0.00      PROA C  
ATOM   4933  O   GLN A 635     -35.382 106.118  18.429  0.00  0.00      PROA O  
ATOM   4934  CB  GLN A 635     -35.823 106.509  15.626  0.00  0.00      PROA C  
ATOM   4935  CG  GLN A 635     -35.805 107.155  14.219  0.00  0.00      PROA C  
ATOM   4936  CD  GLN A 635     -37.211 107.327  13.635  0.00  0.00      PROA C  
ATOM   4937  NE2 GLN A 635     -37.270 107.868  12.395  0.00  0.00      PROA N  
ATOM   4938  OE1 GLN A 635     -38.237 107.001  14.239  0.00  0.00      PROA O
[truncated: 552,727 more chars]
